# Supplementary material for: Genotypic Diversity of Staphylococcus aureus α-Hemolysin Gene (hla) and Its Association with Clonal Background: Implications for Vaccine Development
Source: PLoS One. 2016 Feb 11;11(2):e0149112. doi: 10.1371/journal.pone.0149112 (PMC4750931; doi:10.1371/journal.pone.0149112)
Supplement: S3 Table — (XLSX) [file pone.0149112.s003.xlsx]

## Sheet: hla alignment
S3 Table. Alignment of 365 hla sequences obtained from 47 China clinical isolates and 318 published genomes, and SNPs identified.
Strain ID No.	Reference	hla genotype	Peptide sequence type	-78	-77	-76	-75	-74	-73	-72	-71	-70	-69	-68	-67	-66	-65	-64	-63	-62	-61	-60	-59	-58	-57	-56	-55	-54	-53	-52	-51	-50	-49	-48	-47	-46	-45	-44	-43	-42	-41	-40	-39	-38	-37	-36	-35	-34	-33
WOOD 46	Gray et al., 1984	Reference	Reference	A	T	G	A	A	A	A	C	A	C	G	T	A	T	A	G	T	C	A	G	C	T	C	A	G	T	A	A	C	A	A	C	A	A	C	A	C	T	A	T	T	G	C	T	A	G
T0131	CP002643.1	Genotype 1	Peptide sequence type 1	.	.	.	.	.	.	.	.	.	.	A	.	.	.	.	.	.	.	.	.	.	.	.	.	.	.	.	.	.	.	.	.	.	.	.	.	.	.	.	.	.	.	.	.	.	.
TW20	FN433596.1	Genotype 1	Peptide sequence type 1	.	.	.	.	.	.	.	.	.	.	A	.	.	.	.	.	.	.	.	.	.	.	.	.	.	.	.	.	.	.	.	.	.	.	.	.	.	.	.	.	.	.	.	.	.	.
JKD6008	CP002120.1	Genotype 1	Peptide sequence type 1	.	.	.	.	.	.	.	.	.	.	A	.	.	.	.	.	.	.	.	.	.	.	.	.	.	.	.	.	.	.	.	.	.	.	.	.	.	.	.	.	.	.	.	.	.	.
Z172	CP006838.1	Genotype 1	Peptide sequence type 1	.	.	.	.	.	.	.	.	.	.	A	.	.	.	.	.	.	.	.	.	.	.	.	.	.	.	.	.	.	.	.	.	.	.	.	.	.	.	.	.	.	.	.	.	.	.
XN108	CP007447.1	Genotype 1	Peptide sequence type 1	.	.	.	.	.	.	.	.	.	.	A	.	.	.	.	.	.	.	.	.	.	.	.	.	.	.	.	.	.	.	.	.	.	.	.	.	.	.	.	.	.	.	.	.	.	.
Gv69	CP009681.1	Genotype 1	Peptide sequence type 1	.	.	.	.	.	.	.	.	.	.	A	.	.	.	.	.	.	.	.	.	.	.	.	.	.	.	.	.	.	.	.	.	.	.	.	.	.	.	.	.	.	.	.	.	.	.
Bmb9393	CP005288.1	Genotype 1	Peptide sequence type 1	.	.	.	.	.	.	.	.	.	.	A	.	.	.	.	.	.	.	.	.	.	.	.	.	.	.	.	.	.	.	.	.	.	.	.	.	.	.	.	.	.	.	.	.	.	.
T12N1	Tong et al., 2015	Genotype 1	Peptide sequence type 1	.	.	.	.	.	.	.	.	.	.	A	.	.	.	.	.	.	.	.	.	.	.	.	.	.	.	.	.	.	.	.	.	.	.	.	.	.	.	.	.	.	.	.	.	.	.
T12N24	Tong et al., 2015	Genotype 1	Peptide sequence type 1	.	.	.	.	.	.	.	.	.	.	A	.	.	.	.	.	.	.	.	.	.	.	.	.	.	.	.	.	.	.	.	.	.	.	.	.	.	.	.	.	.	.	.	.	.	.
T12N28	Tong et al., 2015	Genotype 1	Peptide sequence type 1	.	.	.	.	.	.	.	.	.	.	A	.	.	.	.	.	.	.	.	.	.	.	.	.	.	.	.	.	.	.	.	.	.	.	.	.	.	.	.	.	.	.	.	.	.	.
T178N3	Tong et al., 2015	Genotype 1	Peptide sequence type 1	.	.	.	.	.	.	.	.	.	.	A	.	.	.	.	.	.	.	.	.	.	.	.	.	.	.	.	.	.	.	.	.	.	.	.	.	.	.	.	.	.	.	.	.	.	.
T182N1	Tong et al., 2015	Genotype 1	Peptide sequence type 1	.	.	.	.	.	.	.	.	.	.	A	.	.	.	.	.	.	.	.	.	.	.	.	.	.	.	.	.	.	.	.	.	.	.	.	.	.	.	.	.	.	.	.	.	.	.
T183N2	Tong et al., 2015	Genotype 1	Peptide sequence type 1	.	.	.	.	.	.	.	.	.	.	A	.	.	.	.	.	.	.	.	.	.	.	.	.	.	.	.	.	.	.	.	.	.	.	.	.	.	.	.	.	.	.	.	.	.	.
T183N8	Tong et al., 2015	Genotype 1	Peptide sequence type 1	.	.	.	.	.	.	.	.	.	.	A	.	.	.	.	.	.	.	.	.	.	.	.	.	.	.	.	.	.	.	.	.	.	.	.	.	.	.	.	.	.	.	.	.	.	.
T188N1	Tong et al., 2015	Genotype 1	Peptide sequence type 1	.	.	.	.	.	.	.	.	.	.	A	.	.	.	.	.	.	.	.	.	.	.	.	.	.	.	.	.	.	.	.	.	.	.	.	.	.	.	.	.	.	.	.	.	.	.
T188N3	Tong et al., 2015	Genotype 1	Peptide sequence type 1	.	.	.	.	.	.	.	.	.	.	A	.	.	.	.	.	.	.	.	.	.	.	.	.	.	.	.	.	.	.	.	.	.	.	.	.	.	.	.	.	.	.	.	.	.	.
T192T3	Tong et al., 2015	Genotype 1	Peptide sequence type 1	.	.	.	.	.	.	.	.	.	.	A	.	.	.	.	.	.	.	.	.	.	.	.	.	.	.	.	.	.	.	.	.	.	.	.	.	.	.	.	.	.	.	.	.	.	.
T194N1	Tong et al., 2015	Genotype 1	Peptide sequence type 1	.	.	.	.	.	.	.	.	.	.	A	.	.	.	.	.	.	.	.	.	.	.	.	.	.	.	.	.	.	.	.	.	.	.	.	.	.	.	.	.	.	.	.	.	.	.
T194N4	Tong et al., 2015	Genotype 1	Peptide sequence type 1	.	.	.	.	.	.	.	.	.	.	A	.	.	.	.	.	.	.	.	.	.	.	.	.	.	.	.	.	.	.	.	.	.	.	.	.	.	.	.	.	.	.	.	.	.	.
T197N1	Tong et al., 2015	Genotype 1	Peptide sequence type 1	.	.	.	.	.	.	.	.	.	.	A	.	.	.	.	.	.	.	.	.	.	.	.	.	.	.	.	.	.	.	.	.	.	.	.	.	.	.	.	.	.	.	.	.	.	.
T197N3	Tong et al., 2015	Genotype 1	Peptide sequence type 1	.	.	.	.	.	.	.	.	.	.	A	.	.	.	.	.	.	.	.	.	.	.	.	.	.	.	.	.	.	.	.	.	.	.	.	.	.	.	.	.	.	.	.	.	.	.
T20N1	Tong et al., 2015	Genotype 1	Peptide sequence type 1	.	.	.	.	.	.	.	.	.	.	A	.	.	.	.	.	.	.	.	.	.	.	.	.	.	.	.	.	.	.	.	.	.	.	.	.	.	.	.	.	.	.	.	.	.	.
T20N2	Tong et al., 2015	Genotype 1	Peptide sequence type 1	.	.	.	.	.	.	.	.	.	.	A	.	.	.	.	.	.	.	.	.	.	.	.	.	.	.	.	.	.	.	.	.	.	.	.	.	.	.	.	.	.	.	.	.	.	.
T223A1	Tong et al., 2015	Genotype 1	Peptide sequence type 1	.	.	.	.	.	.	.	.	.	.	A	.	.	.	.	.	.	.	.	.	.	.	.	.	.	.	.	.	.	.	.	.	.	.	.	.	.	.	.	.	.	.	.	.	.	.
T225N1	Tong et al., 2015	Genotype 1	Peptide sequence type 1	.	.	.	.	.	.	.	.	.	.	A	.	.	.	.	.	.	.	.	.	.	.	.	.	.	.	.	.	.	.	.	.	.	.	.	.	.	.	.	.	.	.	.	.	.	.
T232N2	Tong et al., 2015	Genotype 1	Peptide sequence type 1	.	.	.	.	.	.	.	.	.	.	A	.	.	.	.	.	.	.	.	.	.	.	.	.	.	.	.	.	.	.	.	.	.	.	.	.	.	.	.	.	.	.	.	.	.	.
T232T1	Tong et al., 2015	Genotype 1	Peptide sequence type 1	.	.	.	.	.	.	.	.	.	.	A	.	.	.	.	.	.	.	.	.	.	.	.	.	.	.	.	.	.	.	.	.	.	.	.	.	.	.	.	.	.	.	.	.	.	.
T234N4	Tong et al., 2015	Genotype 1	Peptide sequence type 1	.	.	.	.	.	.	.	.	.	.	A	.	.	.	.	.	.	.	.	.	.	.	.	.	.	.	.	.	.	.	.	.	.	.	.	.	.	.	.	.	.	.	.	.	.	.
T249N3	Tong et al., 2015	Genotype 1	Peptide sequence type 1	.	.	.	.	.	.	.	.	.	.	A	.	.	.	.	.	.	.	.	.	.	.	.	.	.	.	.	.	.	.	.	.	.	.	.	.	.	.	.	.	.	.	.	.	.	.
T249T1	Tong et al., 2015	Genotype 1	Peptide sequence type 1	.	.	.	.	.	.	.	.	.	.	A	.	.	.	.	.	.	.	.	.	.	.	.	.	.	.	.	.	.	.	.	.	.	.	.	.	.	.	.	.	.	.	.	.	.	.
T270U1	Tong et al., 2015	Genotype 1	Peptide sequence type 1	.	.	.	.	.	.	.	.	.	.	A	.	.	.	.	.	.	.	.	.	.	.	.	.	.	.	.	.	.	.	.	.	.	.	.	.	.	.	.	.	.	.	.	.	.	.
T271C1	Tong et al., 2015	Genotype 1	Peptide sequence type 1	.	.	.	.	.	.	.	.	.	.	A	.	.	.	.	.	.	.	.	.	.	.	.	.	.	.	.	.	.	.	.	.	.	.	.	.	.	.	.	.	.	.	.	.	.	.
T271N4	Tong et al., 2015	Genotype 1	Peptide sequence type 1	.	.	.	.	.	.	.	.	.	.	A	.	.	.	.	.	.	.	.	.	.	.	.	.	.	.	.	.	.	.	.	.	.	.	.	.	.	.	.	.	.	.	.	.	.	.
T28C2	Tong et al., 2015	Genotype 1	Peptide sequence type 1	.	.	.	.	.	.	.	.	.	.	A	.	.	.	.	.	.	.	.	.	.	.	.	.	.	.	.	.	.	.	.	.	.	.	.	.	.	.	.	.	.	.	.	.	.	.
T301T2	Tong et al., 2015	Genotype 1	Peptide sequence type 1	.	.	.	.	.	.	.	.	.	.	A	.	.	.	.	.	.	.	.	.	.	.	.	.	.	.	.	.	.	.	.	.	.	.	.	.	.	.	.	.	.	.	.	.	.	.
T303N3	Tong et al., 2015	Genotype 1	Peptide sequence type 1	.	.	.	.	.	.	.	.	.	.	A	.	.	.	.	.	.	.	.	.	.	.	.	.	.	.	.	.	.	.	.	.	.	.	.	.	.	.	.	.	.	.	.	.	.	.
T322N2	Tong et al., 2015	Genotype 1	Peptide sequence type 1	.	.	.	.	.	.	.	.	.	.	A	.	.	.	.	.	.	.	.	.	.	.	.	.	.	.	.	.	.	.	.	.	.	.	.	.	.	.	.	.	.	.	.	.	.	.
T327N2	Tong et al., 2015	Genotype 1	Peptide sequence type 1	.	.	.	.	.	.	.	.	.	.	A	.	.	.	.	.	.	.	.	.	.	.	.	.	.	.	.	.	.	.	.	.	.	.	.	.	.	.	.	.	.	.	.	.	.	.
T330T1	Tong et al., 2015	Genotype 1	Peptide sequence type 1	.	.	.	.	.	.	.	.	.	.	A	.	.	.	.	.	.	.	.	.	.	.	.	.	.	.	.	.	.	.	.	.	.	.	.	.	.	.	.	.	.	.	.	.	.	.
T335A2	Tong et al., 2015	Genotype 1	Peptide sequence type 1	.	.	.	.	.	.	.	.	.	.	A	.	.	.	.	.	.	.	.	.	.	.	.	.	.	.	.	.	.	.	.	.	.	.	.	.	.	.	.	.	.	.	.	.	.	.
T358N1	Tong et al., 2015	Genotype 1	Peptide sequence type 1	.	.	.	.	.	.	.	.	.	.	A	.	.	.	.	.	.	.	.	.	.	.	.	.	.	.	.	.	.	.	.	.	.	.	.	.	.	.	.	.	.	.	.	.	.	.
T358N2	Tong et al., 2015	Genotype 1	Peptide sequence type 1	.	.	.	.	.	.	.	.	.	.	A	.	.	.	.	.	.	.	.	.	.	.	.	.	.	.	.	.	.	.	.	.	.	.	.	.	.	.	.	.	.	.	.	.	.	.
T35N2	Tong et al., 2015	Genotype 1	Peptide sequence type 1	.	.	.	.	.	.	.	.	.	.	A	.	.	.	.	.	.	.	.	.	.	.	.	.	.	.	.	.	.	.	.	.	.	.	.	.	.	.	.	.	.	.	.	.	.	.
T65N2	Tong et al., 2015	Genotype 1	Peptide sequence type 1	.	.	.	.	.	.	.	.	.	.	A	.	.	.	.	.	.	.	.	.	.	.	.	.	.	.	.	.	.	.	.	.	.	.	.	.	.	.	.	.	.	.	.	.	.	.
T65N3	Tong et al., 2015	Genotype 1	Peptide sequence type 1	.	.	.	.	.	.	.	.	.	.	A	.	.	.	.	.	.	.	.	.	.	.	.	.	.	.	.	.	.	.	.	.	.	.	.	.	.	.	.	.	.	.	.	.	.	.
T69N1	Tong et al., 2015	Genotype 1	Peptide sequence type 1	.	.	.	.	.	.	.	.	.	.	A	.	.	.	.	.	.	.	.	.	.	.	.	.	.	.	.	.	.	.	.	.	.	.	.	.	.	.	.	.	.	.	.	.	.	.
T71N2	Tong et al., 2015	Genotype 1	Peptide sequence type 1	.	.	.	.	.	.	.	.	.	.	A	.	.	.	.	.	.	.	.	.	.	.	.	.	.	.	.	.	.	.	.	.	.	.	.	.	.	.	.	.	.	.	.	.	.	.
T71N3	Tong et al., 2015	Genotype 1	Peptide sequence type 1	.	.	.	.	.	.	.	.	.	.	A	.	.	.	.	.	.	.	.	.	.	.	.	.	.	.	.	.	.	.	.	.	.	.	.	.	.	.	.	.	.	.	.	.	.	.
T95N2	Tong et al., 2015	Genotype 1	Peptide sequence type 1	.	.	.	.	.	.	.	.	.	.	A	.	.	.	.	.	.	.	.	.	.	.	.	.	.	.	.	.	.	.	.	.	.	.	.	.	.	.	.	.	.	.	.	.	.	.
T99N5	Tong et al., 2015	Genotype 1	Peptide sequence type 1	.	.	.	.	.	.	.	.	.	.	A	.	.	.	.	.	.	.	.	.	.	.	.	.	.	.	.	.	.	.	.	.	.	.	.	.	.	.	.	.	.	.	.	.	.	.
BESA161	This study	Genotype 1	Peptide sequence type 1	.	.	.	.	.	.	.	.	.	.	A	.	.	.	.	.	.	.	.	.	.	.	.	.	.	.	.	.	.	.	.	.	.	.	.	.	.	.	.	.	.	.	.	.	.	.
BESA162	This study	Genotype 1	Peptide sequence type 1	.	.	.	.	.	.	.	.	.	.	A	.	.	.	.	.	.	.	.	.	.	.	.	.	.	.	.	.	.	.	.	.	.	.	.	.	.	.	.	.	.	.	.	.	.	.
BESA165	This study	Genotype 1	Peptide sequence type 1	.	.	.	.	.	.	.	.	.	.	A	.	.	.	.	.	.	.	.	.	.	.	.	.	.	.	.	.	.	.	.	.	.	.	.	.	.	.	.	.	.	.	.	.	.	.
BESA166	This study	Genotype 1	Peptide sequence type 1	.	.	.	.	.	.	.	.	.	.	A	.	.	.	.	.	.	.	.	.	.	.	.	.	.	.	.	.	.	.	.	.	.	.	.	.	.	.	.	.	.	.	.	.	.	.
BESA169	This study	Genotype 1	Peptide sequence type 1	.	.	.	.	.	.	.	.	.	.	A	.	.	.	.	.	.	.	.	.	.	.	.	.	.	.	.	.	.	.	.	.	.	.	.	.	.	.	.	.	.	.	.	.	.	.
BESA170	This study	Genotype 1	Peptide sequence type 1	.	.	.	.	.	.	.	.	.	.	A	.	.	.	.	.	.	.	.	.	.	.	.	.	.	.	.	.	.	.	.	.	.	.	.	.	.	.	.	.	.	.	.	.	.	.
BESA172	This study	Genotype 1	Peptide sequence type 1	.	.	.	.	.	.	.	.	.	.	A	.	.	.	.	.	.	.	.	.	.	.	.	.	.	.	.	.	.	.	.	.	.	.	.	.	.	.	.	.	.	.	.	.	.	.
BESA173	This study	Genotype 1	Peptide sequence type 1	.	.	.	.	.	.	.	.	.	.	A	.	.	.	.	.	.	.	.	.	.	.	.	.	.	.	.	.	.	.	.	.	.	.	.	.	.	.	.	.	.	.	.	.	.	.
BESA178	This study	Genotype 1	Peptide sequence type 1	.	.	.	.	.	.	.	.	.	.	A	.	.	.	.	.	.	.	.	.	.	.	.	.	.	.	.	.	.	.	.	.	.	.	.	.	.	.	.	.	.	.	.	.	.	.
BESA181	This study	Genotype 1	Peptide sequence type 1	.	.	.	.	.	.	.	.	.	.	A	.	.	.	.	.	.	.	.	.	.	.	.	.	.	.	.	.	.	.	.	.	.	.	.	.	.	.	.	.	.	.	.	.	.	.
BESA182	This study	Genotype 1	Peptide sequence type 1	.	.	.	.	.	.	.	.	.	.	A	.	.	.	.	.	.	.	.	.	.	.	.	.	.	.	.	.	.	.	.	.	.	.	.	.	.	.	.	.	.	.	.	.	.	.
BESA183	This study	Genotype 1	Peptide sequence type 1	.	.	.	.	.	.	.	.	.	.	A	.	.	.	.	.	.	.	.	.	.	.	.	.	.	.	.	.	.	.	.	.	.	.	.	.	.	.	.	.	.	.	.	.	.	.
BESA188	This study	Genotype 1	Peptide sequence type 1	.	.	.	.	.	.	.	.	.	.	A	.	.	.	.	.	.	.	.	.	.	.	.	.	.	.	.	.	.	.	.	.	.	.	.	.	.	.	.	.	.	.	.	.	.	.
BESA189	This study	Genotype 1	Peptide sequence type 1	.	.	.	.	.	.	.	.	.	.	A	.	.	.	.	.	.	.	.	.	.	.	.	.	.	.	.	.	.	.	.	.	.	.	.	.	.	.	.	.	.	.	.	.	.	.
BESA191	This study	Genotype 1	Peptide sequence type 1	.	.	.	.	.	.	.	.	.	.	A	.	.	.	.	.	.	.	.	.	.	.	.	.	.	.	.	.	.	.	.	.	.	.	.	.	.	.	.	.	.	.	.	.	.	.
BESA192	This study	Genotype 1	Peptide sequence type 1	.	.	.	.	.	.	.	.	.	.	A	.	.	.	.	.	.	.	.	.	.	.	.	.	.	.	.	.	.	.	.	.	.	.	.	.	.	.	.	.	.	.	.	.	.	.
BESA193	This study	Genotype 1	Peptide sequence type 1	.	.	.	.	.	.	.	.	.	.	A	.	.	.	.	.	.	.	.	.	.	.	.	.	.	.	.	.	.	.	.	.	.	.	.	.	.	.	.	.	.	.	.	.	.	.
BESA194	This study	Genotype 1	Peptide sequence type 1	.	.	.	.	.	.	.	.	.	.	A	.	.	.	.	.	.	.	.	.	.	.	.	.	.	.	.	.	.	.	.	.	.	.	.	.	.	.	.	.	.	.	.	.	.	.
BESA195	This study	Genotype 1	Peptide sequence type 1	.	.	.	.	.	.	.	.	.	.	A	.	.	.	.	.	.	.	.	.	.	.	.	.	.	.	.	.	.	.	.	.	.	.	.	.	.	.	.	.	.	.	.	.	.	.
BESA196	This study	Genotype 1	Peptide sequence type 1	.	.	.	.	.	.	.	.	.	.	A	.	.	.	.	.	.	.	.	.	.	.	.	.	.	.	.	.	.	.	.	.	.	.	.	.	.	.	.	.	.	.	.	.	.	.
BESA197	This study	Genotype 1	Peptide sequence type 1	.	.	.	.	.	.	.	.	.	.	A	.	.	.	.	.	.	.	.	.	.	.	.	.	.	.	.	.	.	.	.	.	.	.	.	.	.	.	.	.	.	.	.	.	.	.
BESA199	This study	Genotype 1	Peptide sequence type 1	.	.	.	.	.	.	.	.	.	.	A	.	.	.	.	.	.	.	.	.	.	.	.	.	.	.	.	.	.	.	.	.	.	.	.	.	.	.	.	.	.	.	.	.	.	.
BESA200	This study	Genotype 1	Peptide sequence type 1	.	.	.	.	.	.	.	.	.	.	A	.	.	.	.	.	.	.	.	.	.	.	.	.	.	.	.	.	.	.	.	.	.	.	.	.	.	.	.	.	.	.	.	.	.	.
BESA202	This study	Genotype 1	Peptide sequence type 1	.	.	.	.	.	.	.	.	.	.	A	.	.	.	.	.	.	.	.	.	.	.	.	.	.	.	.	.	.	.	.	.	.	.	.	.	.	.	.	.	.	.	.	.	.	.
BESA203	This study	Genotype 1	Peptide sequence type 1	.	.	.	.	.	.	.	.	.	.	A	.	.	.	.	.	.	.	.	.	.	.	.	.	.	.	.	.	.	.	.	.	.	.	.	.	.	.	.	.	.	.	.	.	.	.
BESA204	This study	Genotype 1	Peptide sequence type 1	.	.	.	.	.	.	.	.	.	.	A	.	.	.	.	.	.	.	.	.	.	.	.	.	.	.	.	.	.	.	.	.	.	.	.	.	.	.	.	.	.	.	.	.	.	.
BESA209	This study	Genotype 1	Peptide sequence type 1	.	.	.	.	.	.	.	.	.	.	A	.	.	.	.	.	.	.	.	.	.	.	.	.	.	.	.	.	.	.	.	.	.	.	.	.	.	.	.	.	.	.	.	.	.	.
BESA180	This study	Genotype 2	Peptide sequence type 1	.	.	.	.	.	.	.	.	.	.	A	.	.	.	.	.	.	.	.	.	.	.	.	.	.	.	.	.	.	.	.	.	.	.	.	.	.	.	.	.	.	.	.	.	.	.
BESA198	This study	Genotype 2	Peptide sequence type 1	.	.	.	.	.	.	.	.	.	.	A	.	.	.	.	.	.	.	.	.	.	.	.	.	.	.	.	.	.	.	.	.	.	.	.	.	.	.	.	.	.	.	.	.	.	.
04-02981	CP001844.2	Genotype 3	Peptide sequence type 2	.	.	.	.	.	.	.	.	.	.	.	.	.	.	.	.	.	.	.	.	.	.	.	.	.	.	.	.	.	.	.	.	.	.	.	.	.	.	.	.	.	.	.	.	.	.
16035	HE579065.1	Genotype 3	Peptide sequence type 2	.	.	.	.	.	.	.	.	.	.	.	.	.	.	.	.	.	.	.	.	.	.	.	.	.	.	.	.	.	.	.	.	.	.	.	.	.	.	.	.	.	.	.	.	.	.
16125	HE579067.1	Genotype 3	Peptide sequence type 2	.	.	.	.	.	.	.	.	.	.	.	.	.	.	.	.	.	.	.	.	.	.	.	.	.	.	.	.	.	.	.	.	.	.	.	.	.	.	.	.	.	.	.	.	.	.
18583	HE579073.1	Genotype 3	Peptide sequence type 2	.	.	.	.	.	.	.	.	.	.	.	.	.	.	.	.	.	.	.	.	.	.	.	.	.	.	.	.	.	.	.	.	.	.	.	.	.	.	.	.	.	.	.	.	.	.
18412	HE579059.1	Genotype 3	Peptide sequence type 2	.	.	.	.	.	.	.	.	.	.	.	.	.	.	.	.	.	.	.	.	.	.	.	.	.	.	.	.	.	.	.	.	.	.	.	.	.	.	.	.	.	.	.	.	.	.
18341	HE579061.1	Genotype 3	Peptide sequence type 2	.	.	.	.	.	.	.	.	.	.	.	.	.	.	.	.	.	.	.	.	.	.	.	.	.	.	.	.	.	.	.	.	.	.	.	.	.	.	.	.	.	.	.	.	.	.
15532	HE579063.1	Genotype 3	Peptide sequence type 2	.	.	.	.	.	.	.	.	.	.	.	.	.	.	.	.	.	.	.	.	.	.	.	.	.	.	.	.	.	.	.	.	.	.	.	.	.	.	.	.	.	.	.	.	.	.
10497	HE579069.1	Genotype 3	Peptide sequence type 2	.	.	.	.	.	.	.	.	.	.	.	.	.	.	.	.	.	.	.	.	.	.	.	.	.	.	.	.	.	.	.	.	.	.	.	.	.	.	.	.	.	.	.	.	.	.
10388	HE579071.1	Genotype 3	Peptide sequence type 2	.	.	.	.	.	.	.	.	.	.	.	.	.	.	.	.	.	.	.	.	.	.	.	.	.	.	.	.	.	.	.	.	.	.	.	.	.	.	.	.	.	.	.	.	.	.
N315	BA000018.3	Genotype 3	Peptide sequence type 2	.	.	.	.	.	.	.	.	.	.	.	.	.	.	.	.	.	.	.	.	.	.	.	.	.	.	.	.	.	.	.	.	.	.	.	.	.	.	.	.	.	.	.	.	.	.
Mu50	BA000017.4	Genotype 3	Peptide sequence type 2	.	.	.	.	.	.	.	.	.	.	.	.	.	.	.	.	.	.	.	.	.	.	.	.	.	.	.	.	.	.	.	.	.	.	.	.	.	.	.	.	.	.	.	.	.	.
Mu3	AP009324.1	Genotype 3	Peptide sequence type 2	.	.	.	.	.	.	.	.	.	.	.	.	.	.	.	.	.	.	.	.	.	.	.	.	.	.	.	.	.	.	.	.	.	.	.	.	.	.	.	.	.	.	.	.	.	.
JH9	CP000703.1	Genotype 3	Peptide sequence type 2	.	.	.	.	.	.	.	.	.	.	.	.	.	.	.	.	.	.	.	.	.	.	.	.	.	.	.	.	.	.	.	.	.	.	.	.	.	.	.	.	.	.	.	.	.	.
JH1	CP000736.1	Genotype 3	Peptide sequence type 2	.	.	.	.	.	.	.	.	.	.	.	.	.	.	.	.	.	.	.	.	.	.	.	.	.	.	.	.	.	.	.	.	.	.	.	.	.	.	.	.	.	.	.	.	.	.
ED98	CP001781.1	Genotype 3	Peptide sequence type 2	.	.	.	.	.	.	.	.	.	.	.	.	.	.	.	.	.	.	.	.	.	.	.	.	.	.	.	.	.	.	.	.	.	.	.	.	.	.	.	.	.	.	.	.	.	.
FCFHV36	CP011147.1	Genotype 3	Peptide sequence type 2	.	.	.	.	.	.	.	.	.	.	.	.	.	.	.	.	.	.	.	.	.	.	.	.	.	.	.	.	.	.	.	.	.	.	.	.	.	.	.	.	.	.	.	.	.	.
CN1	CP003979.1	Genotype 3	Peptide sequence type 2	.	.	.	.	.	.	.	.	.	.	.	.	.	.	.	.	.	.	.	.	.	.	.	.	.	.	.	.	.	.	.	.	.	.	.	.	.	.	.	.	.	.	.	.	.	.
11819-97	CP003194.1	Genotype 3	Peptide sequence type 2	.	.	.	.	.	.	.	.	.	.	.	.	.	.	.	.	.	.	.	.	.	.	.	.	.	.	.	.	.	.	.	.	.	.	.	.	.	.	.	.	.	.	.	.	.	.
ECT-R	FR714927.1	Genotype 3	Peptide sequence type 2	.	.	.	.	.	.	.	.	.	.	.	.	.	.	.	.	.	.	.	.	.	.	.	.	.	.	.	.	.	.	.	.	.	.	.	.	.	.	.	.	.	.	.	.	.	.
502A	CP007454.1	Genotype 3	Peptide sequence type 2	.	.	.	.	.	.	.	.	.	.	.	.	.	.	.	.	.	.	.	.	.	.	.	.	.	.	.	.	.	.	.	.	.	.	.	.	.	.	.	.	.	.	.	.	.	.
MW2	BA000033.2	Genotype 5	Peptide sequence type 3	.	.	.	.	.	.	.	.	.	.	.	.	.	.	.	.	.	.	.	.	.	.	.	.	.	.	.	.	.	.	.	.	.	.	.	.	.	.	.	.	.	.	.	.	.	.
MSSA476	BX571857.1	Genotype 5	Peptide sequence type 3	.	.	.	.	.	.	.	.	.	.	.	.	.	.	.	.	.	.	.	.	.	.	.	.	.	.	.	.	.	.	.	.	.	.	.	.	.	.	.	.	.	.	.	.	.	.
UA-S391	CP007690.1	Genotype 3	Peptide sequence type 2	.	.	.	.	.	.	.	.	.	.	.	.	.	.	.	.	.	.	.	.	.	.	.	.	.	.	.	.	.	.	.	.	.	.	.	.	.	.	.	.	.	.	.	.	.	.
BESA164	This study	Genotype 3	Peptide sequence type 2	.	.	.	.	.	.	.	.	.	.	.	.	.	.	.	.	.	.	.	.	.	.	.	.	.	.	.	.	.	.	.	.	.	.	.	.	.	.	.	.	.	.	.	.	.	.
BESA167	This study	Genotype 3	Peptide sequence type 2	.	.	.	.	.	.	.	.	.	.	.	.	.	.	.	.	.	.	.	.	.	.	.	.	.	.	.	.	.	.	.	.	.	.	.	.	.	.	.	.	.	.	.	.	.	.
BESA168	This study	Genotype 3	Peptide sequence type 2	.	.	.	.	.	.	.	.	.	.	.	.	.	.	.	.	.	.	.	.	.	.	.	.	.	.	.	.	.	.	.	.	.	.	.	.	.	.	.	.	.	.	.	.	.	.
BESA184	This study	Genotype 3	Peptide sequence type 2	.	.	.	.	.	.	.	.	.	.	.	.	.	.	.	.	.	.	.	.	.	.	.	.	.	.	.	.	.	.	.	.	.	.	.	.	.	.	.	.	.	.	.	.	.	.
BESA185	This study	Genotype 5	Peptide sequence type 3	.	.	.	.	.	.	.	.	.	.	.	.	.	.	.	.	.	.	.	.	.	.	.	.	.	.	.	.	.	.	.	.	.	.	.	.	.	.	.	.	.	.	.	.	.	.
BESA186	This study	Genotype 5	Peptide sequence type 3	.	.	.	.	.	.	.	.	.	.	.	.	.	.	.	.	.	.	.	.	.	.	.	.	.	.	.	.	.	.	.	.	.	.	.	.	.	.	.	.	.	.	.	.	.	.
BESA187	This study	Genotype 3	Peptide sequence type 2	.	.	.	.	.	.	.	.	.	.	.	.	.	.	.	.	.	.	.	.	.	.	.	.	.	.	.	.	.	.	.	.	.	.	.	.	.	.	.	.	.	.	.	.	.	.
BESA190	This study	Genotype 3	Peptide sequence type 2	.	.	.	.	.	.	.	.	.	.	.	.	.	.	.	.	.	.	.	.	.	.	.	.	.	.	.	.	.	.	.	.	.	.	.	.	.	.	.	.	.	.	.	.	.	.
BESA205	This study	Genotype 3	Peptide sequence type 2	.	.	.	.	.	.	.	.	.	.	.	.	.	.	.	.	.	.	.	.	.	.	.	.	.	.	.	.	.	.	.	.	.	.	.	.	.	.	.	.	.	.	.	.	.	.
DAR4145	CP010526.1	Genotype 18	Peptide sequence type 13	.	.	.	.	.	.	.	.	.	.	.	.	.	.	.	.	.	.	.	.	.	.	.	.	.	.	.	.	.	.	.	.	.	.	.	.	.	.	.	.	.	.	.	.	.	.
BESA207	This study	Genotype 5	Peptide sequence type 3	.	.	.	.	.	.	.	.	.	.	.	.	.	.	.	.	.	.	.	.	.	.	.	.	.	.	.	.	.	.	.	.	.	.	.	.	.	.	.	.	.	.	.	.	.	.
RKI4	CP011528.1	Genotype 7	Peptide sequence type 5	.	.	.	.	.	.	.	.	.	.	.	.	.	.	.	.	.	.	.	.	.	.	.	.	.	.	.	.	.	.	.	.	.	.	.	.	.	.	.	.	.	.	.	.	.	.
COL	CP000046.1	Genotype 7	Peptide sequence type 5	.	.	.	.	.	.	.	.	.	.	.	.	.	.	.	.	.	.	.	.	.	.	.	.	.	.	.	.	.	.	.	.	.	.	.	.	.	.	.	.	.	.	.	.	.	.
NRS 100	CP007539.1	Genotype 7	Peptide sequence type 5	.	.	.	.	.	.	.	.	.	.	.	.	.	.	.	.	.	.	.	.	.	.	.	.	.	.	.	.	.	.	.	.	.	.	.	.	.	.	.	.	.	.	.	.	.	.
FPR3757	CP000255.1	Genotype 7	Peptide sequence type 5	.	.	.	.	.	.	.	.	.	.	.	.	.	.	.	.	.	.	.	.	.	.	.	.	.	.	.	.	.	.	.	.	.	.	.	.	.	.	.	.	.	.	.	.	.	.
ISMMS1	CP007176.1	Genotype 7	Peptide sequence type 5	.	.	.	.	.	.	.	.	.	.	.	.	.	.	.	.	.	.	.	.	.	.	.	.	.	.	.	.	.	.	.	.	.	.	.	.	.	.	.	.	.	.	.	.	.	.
29b_MRSA	CP010295.1	Genotype 7	Peptide sequence type 5	.	.	.	.	.	.	.	.	.	.	.	.	.	.	.	.	.	.	.	.	.	.	.	.	.	.	.	.	.	.	.	.	.	.	.	.	.	.	.	.	.	.	.	.	.	.
31b_MRSA	CP010296.1	Genotype 7	Peptide sequence type 5	.	.	.	.	.	.	.	.	.	.	.	.	.	.	.	.	.	.	.	.	.	.	.	.	.	.	.	.	.	.	.	.	.	.	.	.	.	.	.	.	.	.	.	.	.	.
33b	CP010297.1	Genotype 7	Peptide sequence type 5	.	.	.	.	.	.	.	.	.	.	.	.	.	.	.	.	.	.	.	.	.	.	.	.	.	.	.	.	.	.	.	.	.	.	.	.	.	.	.	.	.	.	.	.	.	.
26b_MRSA	CP010298.1	Genotype 7	Peptide sequence type 5	.	.	.	.	.	.	.	.	.	.	.	.	.	.	.	.	.	.	.	.	.	.	.	.	.	.	.	.	.	.	.	.	.	.	.	.	.	.	.	.	.	.	.	.	.	.
25b_MRSA	CP010299.1	Genotype 7	Peptide sequence type 5	.	.	.	.	.	.	.	.	.	.	.	.	.	.	.	.	.	.	.	.	.	.	.	.	.	.	.	.	.	.	.	.	.	.	.	.	.	.	.	.	.	.	.	.	.	.
27b_MRSA	CP010300.1	Genotype 7	Peptide sequence type 5	.	.	.	.	.	.	.	.	.	.	.	.	.	.	.	.	.	.	.	.	.	.	.	.	.	.	.	.	.	.	.	.	.	.	.	.	.	.	.	.	.	.	.	.	.	.
2395	CP007499.1	Genotype 7	Peptide sequence type 5	.	.	.	.	.	.	.	.	.	.	.	.	.	.	.	.	.	.	.	.	.	.	.	.	.	.	.	.	.	.	.	.	.	.	.	.	.	.	.	.	.	.	.	.	.	.
TCH1516	CP000730.1	Genotype 7	Peptide sequence type 5	.	.	.	.	.	.	.	.	.	.	.	.	.	.	.	.	.	.	.	.	.	.	.	.	.	.	.	.	.	.	.	.	.	.	.	.	.	.	.	.	.	.	.	.	.	.
M121	CP007670.1	Genotype 7	Peptide sequence type 5	.	.	.	.	.	.	.	.	.	.	.	.	.	.	.	.	.	.	.	.	.	.	.	.	.	.	.	.	.	.	.	.	.	.	.	.	.	.	.	.	.	.	.	.	.	.
CA15	CP007674.1	Genotype 7	Peptide sequence type 5	.	.	.	.	.	.	.	.	.	.	.	.	.	.	.	.	.	.	.	.	.	.	.	.	.	.	.	.	.	.	.	.	.	.	.	.	.	.	.	.	.	.	.	.	.	.
DSM 20231	CP011526.1	Genotype 7	Peptide sequence type 5	.	.	.	.	.	.	.	.	.	.	.	.	.	.	.	.	.	.	.	.	.	.	.	.	.	.	.	.	.	.	.	.	.	.	.	.	.	.	.	.	.	.	.	.	.	.
Newman	AP009351.1	Genotype 7	Peptide sequence type 5	.	.	.	.	.	.	.	.	.	.	.	.	.	.	.	.	.	.	.	.	.	.	.	.	.	.	.	.	.	.	.	.	.	.	.	.	.	.	.	.	.	.	.	.	.	.
NCTC 8325	CP000253.1	Genotype 7	Peptide sequence type 5	.	.	.	.	.	.	.	.	.	.	.	.	.	.	.	.	.	.	.	.	.	.	.	.	.	.	.	.	.	.	.	.	.	.	.	.	.	.	.	.	.	.	.	.	.	.
VC40	CP003033.1	Genotype 7	Peptide sequence type 5	.	.	.	.	.	.	.	.	.	.	.	.	.	.	.	.	.	.	.	.	.	.	.	.	.	.	.	.	.	.	.	.	.	.	.	.	.	.	.	.	.	.	.	.	.	.
BESA206	This study	Genotype 7	Peptide sequence type 5	.	.	.	.	.	.	.	.	.	.	.	.	.	.	.	.	.	.	.	.	.	.	.	.	.	.	.	.	.	.	.	.	.	.	.	.	.	.	.	.	.	.	.	.	.	.
BESA177	This study	Genotype 8	Peptide sequence type 6	.	.	.	.	.	.	.	.	.	.	.	.	.	.	.	.	.	.	.	.	.	.	.	.	.	.	.	.	.	.	.	.	.	.	.	.	.	.	.	.	.	.	.	.	.	.
BESA174	This study	Genotype 6	Peptide sequence type 4	.	.	.	.	.	.	.	.	.	.	.	.	.	.	.	.	.	.	.	.	.	.	.	.	.	.	.	.	.	.	.	.	.	.	.	.	.	.	.	.	.	.	.	.	.	.
BESA176	This study	Genotype 6	Peptide sequence type 4	.	.	.	.	.	.	.	.	.	.	.	.	.	.	.	.	.	.	.	.	.	.	.	.	.	.	.	.	.	.	.	.	.	.	.	.	.	.	.	.	.	.	.	.	.	.
BESA208	This study	Genotype 6	Peptide sequence type 4	.	.	.	.	.	.	.	.	.	.	.	.	.	.	.	.	.	.	.	.	.	.	.	.	.	.	.	.	.	.	.	.	.	.	.	.	.	.	.	.	.	.	.	.	.	.
BESA210	This study	Genotype 6	Peptide sequence type 4	.	.	.	.	.	.	.	.	.	.	.	.	.	.	.	.	.	.	.	.	.	.	.	.	.	.	.	.	.	.	.	.	.	.	.	.	.	.	.	.	.	.	.	.	.	.
6850	CP006706.1	Genotype 19	Peptide sequence type 3	.	.	.	.	.	.	.	.	.	.	.	.	.	.	.	.	.	.	.	.	.	.	.	.	.	.	.	.	.	.	.	.	.	.	.	.	.	.	.	.	.	.	.	.	.	.
RF122	AJ938182.1	Genotype 9	Peptide sequence type 3	.	.	.	.	.	.	.	.	.	.	.	.	.	.	.	.	.	.	.	.	.	.	.	.	.	.	.	.	.	.	.	.	.	.	.	.	T	.	.	.	.	.	.	.	.	.
ED133	CP001996.1	Genotype 10	Peptide sequence type 3	.	.	.	.	.	.	.	.	.	.	.	.	.	.	.	.	.	.	.	.	.	.	.	.	.	.	.	.	.	.	.	.	.	.	.	.	T	.	.	.	.	.	.	.	.	.
LGA251	FR821779.1	Genotype 17	Peptide sequence type 12	.	.	.	.	.	.	.	.	.	.	.	.	.	.	.	.	.	.	.	.	.	.	.	.	.	.	.	.	.	.	.	.	.	.	.	.	.	.	.	.	.	.	.	.	.	.
09-00227	Kurt et al., 2013	Genotype 26	Peptide sequence type 3	.	.	.	.	.	.	.	.	.	.	.	.	.	.	.	.	.	.	.	.	.	.	.	.	.	.	.	.	.	.	.	.	.	.	.	.	.	.	.	.	.	.	.	.	.	.
09-02298	Kurt et al., 2013	Genotype 26	Peptide sequence type 3	.	.	.	.	.	.	.	.	.	.	.	.	.	.	.	.	.	.	.	.	.	.	.	.	.	.	.	.	.	.	.	.	.	.	.	.	.	.	.	.	.	.	.	.	.	.
10-00259	Kurt et al., 2013	Genotype 26	Peptide sequence type 3	.	.	.	.	.	.	.	.	.	.	.	.	.	.	.	.	.	.	.	.	.	.	.	.	.	.	.	.	.	.	.	.	.	.	.	.	.	.	.	.	.	.	.	.	.	.
10-00380	Kurt et al., 2013	Genotype 26	Peptide sequence type 3	.	.	.	.	.	.	.	.	.	.	.	.	.	.	.	.	.	.	.	.	.	.	.	.	.	.	.	.	.	.	.	.	.	.	.	.	.	.	.	.	.	.	.	.	.	.
10-01133	Kurt et al., 2013	Genotype 26	Peptide sequence type 3	.	.	.	.	.	.	.	.	.	.	.	.	.	.	.	.	.	.	.	.	.	.	.	.	.	.	.	.	.	.	.	.	.	.	.	.	.	.	.	.	.	.	.	.	.	.
11-02371	Kurt et al., 2013	Genotype 26	Peptide sequence type 3	.	.	.	.	.	.	.	.	.	.	.	.	.	.	.	.	.	.	.	.	.	.	.	.	.	.	.	.	.	.	.	.	.	.	.	.	.	.	.	.	.	.	.	.	.	.
98-01618	Kurt et al., 2013	Genotype 26	Peptide sequence type 3	.	.	.	.	.	.	.	.	.	.	.	.	.	.	.	.	.	.	.	.	.	.	.	.	.	.	.	.	.	.	.	.	.	.	.	.	.	.	.	.	.	.	.	.	.	.
SA40	CP003604.1	Genotype 4	Peptide sequence type 3	.	.	.	.	.	.	.	.	.	.	.	.	.	.	.	.	.	.	.	.	.	.	.	.	.	.	.	.	.	.	.	.	.	.	.	.	.	.	.	.	.	.	.	.	.	.
SA268	CP006630.1	Genotype 4	Peptide sequence type 3	.	.	.	.	.	.	.	.	.	.	.	.	.	.	.	.	.	.	.	.	.	.	.	.	.	.	.	.	.	.	.	.	.	.	.	.	.	.	.	.	.	.	.	.	.	.
M013	CP003166.1	Genotype 4	Peptide sequence type 3	.	.	.	.	.	.	.	.	.	.	.	.	.	.	.	.	.	.	.	.	.	.	.	.	.	.	.	.	.	.	.	.	.	.	.	.	.	.	.	.	.	.	.	.	.	.
SA957	CP003603.1	Genotype 4	Peptide sequence type 3	.	.	.	.	.	.	.	.	.	.	.	.	.	.	.	.	.	.	.	.	.	.	.	.	.	.	.	.	.	.	.	.	.	.	.	.	.	.	.	.	.	.	.	.	.	.
BESA175	This study	Genotype 4	Peptide sequence type 3	.	.	.	.	.	.	.	.	.	.	.	.	.	.	.	.	.	.	.	.	.	.	.	.	.	.	.	.	.	.	.	.	.	.	.	.	.	.	.	.	.	.	.	.	.	.
BESA179	This study	Genotype 4	Peptide sequence type 3	.	.	.	.	.	.	.	.	.	.	.	.	.	.	.	.	.	.	.	.	.	.	.	.	.	.	.	.	.	.	.	.	.	.	.	.	.	.	.	.	.	.	.	.	.	.
JKD6159	CP002114.2	Genotype 20	Peptide sequence type 3	.	.	.	.	.	.	.	.	.	.	.	.	.	.	.	.	.	.	.	.	.	.	.	.	.	.	.	.	.	.	.	.	.	.	.	.	.	.	.	.	.	.	.	.	.	.
TPS3104	Stinear et al., 2014	Genotype 20	Peptide sequence type 3	.	.	.	.	.	.	.	.	.	.	.	.	.	.	.	.	.	.	.	.	.	.	.	.	.	.	.	.	.	.	.	.	.	.	.	.	.	.	.	.	.	.	.	.	.	.
TPS3105	Stinear et al., 2014	Genotype 20	Peptide sequence type 3	.	.	.	.	.	.	.	.	.	.	.	.	.	.	.	.	.	.	.	.	.	.	.	.	.	.	.	.	.	.	.	.	.	.	.	.	.	.	.	.	.	.	.	.	.	.
TPS3106	Stinear et al., 2014	Genotype 20	Peptide sequence type 3	.	.	.	.	.	.	.	.	.	.	.	.	.	.	.	.	.	.	.	.	.	.	.	.	.	.	.	.	.	.	.	.	.	.	.	.	.	.	.	.	.	.	.	.	.	.
TPS3132	Stinear et al., 2014	Genotype 20	Peptide sequence type 3	.	.	.	.	.	.	.	.	.	.	.	.	.	.	.	.	.	.	.	.	.	.	.	.	.	.	.	.	.	.	.	.	.	.	.	.	.	.	.	.	.	.	.	.	.	.
TPS3133	Stinear et al., 2014	Genotype 20	Peptide sequence type 3	.	.	.	.	.	.	.	.	.	.	.	.	.	.	.	.	.	.	.	.	.	.	.	.	.	.	.	.	.	.	.	.	.	.	.	.	.	.	.	.	.	.	.	.	.	.
TPS3134	Stinear et al., 2014	Genotype 20	Peptide sequence type 3	.	.	.	.	.	.	.	.	.	.	.	.	.	.	.	.	.	.	.	.	.	.	.	.	.	.	.	.	.	.	.	.	.	.	.	.	.	.	.	.	.	.	.	.	.	.
TPS3135	Stinear et al., 2014	Genotype 20	Peptide sequence type 3	.	.	.	.	.	.	.	.	.	.	.	.	.	.	.	.	.	.	.	.	.	.	.	.	.	.	.	.	.	.	.	.	.	.	.	.	.	.	.	.	.	.	.	.	.	.
TPS3136	Stinear et al., 2014	Genotype 20	Peptide sequence type 3	.	.	.	.	.	.	.	.	.	.	.	.	.	.	.	.	.	.	.	.	.	.	.	.	.	.	.	.	.	.	.	.	.	.	.	.	.	.	.	.	.	.	.	.	.	.
TPS3137	Stinear et al., 2014	Genotype 20	Peptide sequence type 3	.	.	.	.	.	.	.	.	.	.	.	.	.	.	.	.	.	.	.	.	.	.	.	.	.	.	.	.	.	.	.	.	.	.	.	.	.	.	.	.	.	.	.	.	.	.
TPS3138	Stinear et al., 2014	Genotype 20	Peptide sequence type 3	.	.	.	.	.	.	.	.	.	.	.	.	.	.	.	.	.	.	.	.	.	.	.	.	.	.	.	.	.	.	.	.	.	.	.	.	.	.	.	.	.	.	.	.	.	.
TPS3139	Stinear et al., 2014	Genotype 20	Peptide sequence type 3	.	.	.	.	.	.	.	.	.	.	.	.	.	.	.	.	.	.	.	.	.	.	.	.	.	.	.	.	.	.	.	.	.	.	.	.	.	.	.	.	.	.	.	.	.	.
TPS3140	Stinear et al., 2014	Genotype 20	Peptide sequence type 3	.	.	.	.	.	.	.	.	.	.	.	.	.	.	.	.	.	.	.	.	.	.	.	.	.	.	.	.	.	.	.	.	.	.	.	.	.	.	.	.	.	.	.	.	.	.
TPS3142	Stinear et al., 2014	Genotype 20	Peptide sequence type 3	.	.	.	.	.	.	.	.	.	.	.	.	.	.	.	.	.	.	.	.	.	.	.	.	.	.	.	.	.	.	.	.	.	.	.	.	.	.	.	.	.	.	.	.	.	.
TPS3144	Stinear et al., 2014	Genotype 20	Peptide sequence type 3	.	.	.	.	.	.	.	.	.	.	.	.	.	.	.	.	.	.	.	.	.	.	.	.	.	.	.	.	.	.	.	.	.	.	.	.	.	.	.	.	.	.	.	.	.	.
TPS3145	Stinear et al., 2014	Genotype 20	Peptide sequence type 3	.	.	.	.	.	.	.	.	.	.	.	.	.	.	.	.	.	.	.	.	.	.	.	.	.	.	.	.	.	.	.	.	.	.	.	.	.	.	.	.	.	.	.	.	.	.
TPS3146	Stinear et al., 2014	Genotype 20	Peptide sequence type 3	.	.	.	.	.	.	.	.	.	.	.	.	.	.	.	.	.	.	.	.	.	.	.	.	.	.	.	.	.	.	.	.	.	.	.	.	.	.	.	.	.	.	.	.	.	.
TPS3147	Stinear et al., 2014	Genotype 20	Peptide sequence type 3	.	.	.	.	.	.	.	.	.	.	.	.	.	.	.	.	.	.	.	.	.	.	.	.	.	.	.	.	.	.	.	.	.	.	.	.	.	.	.	.	.	.	.	.	.	.
TPS3148	Stinear et al., 2014	Genotype 20	Peptide sequence type 3	.	.	.	.	.	.	.	.	.	.	.	.	.	.	.	.	.	.	.	.	.	.	.	.	.	.	.	.	.	.	.	.	.	.	.	.	.	.	.	.	.	.	.	.	.	.
TPS3149	Stinear et al., 2014	Genotype 20	Peptide sequence type 3	.	.	.	.	.	.	.	.	.	.	.	.	.	.	.	.	.	.	.	.	.	.	.	.	.	.	.	.	.	.	.	.	.	.	.	.	.	.	.	.	.	.	.	.	.	.
TPS3150	Stinear et al., 2014	Genotype 20	Peptide sequence type 3	.	.	.	.	.	.	.	.	.	.	.	.	.	.	.	.	.	.	.	.	.	.	.	.	.	.	.	.	.	.	.	.	.	.	.	.	.	.	.	.	.	.	.	.	.	.
TPS3151	Stinear et al., 2014	Genotype 20	Peptide sequence type 3	.	.	.	.	.	.	.	.	.	.	.	.	.	.	.	.	.	.	.	.	.	.	.	.	.	.	.	.	.	.	.	.	.	.	.	.	.	.	.	.	.	.	.	.	.	.
TPS3152	Stinear et al., 2014	Genotype 20	Peptide sequence type 3	.	.	.	.	.	.	.	.	.	.	.	.	.	.	.	.	.	.	.	.	.	.	.	.	.	.	.	.	.	.	.	.	.	.	.	.	.	.	.	.	.	.	.	.	.	.
TPS3153	Stinear et al., 2014	Genotype 20	Peptide sequence type 3	.	.	.	.	.	.	.	.	.	.	.	.	.	.	.	.	.	.	.	.	.	.	.	.	.	.	.	.	.	.	.	.	.	.	.	.	.	.	.	.	.	.	.	.	.	.
TPS3154	Stinear et al., 2014	Genotype 20	Peptide sequence type 3	.	.	.	.	.	.	.	.	.	.	.	.	.	.	.	.	.	.	.	.	.	.	.	.	.	.	.	.	.	.	.	.	.	.	.	.	.	.	.	.	.	.	.	.	.	.
TPS3155	Stinear et al., 2014	Genotype 20	Peptide sequence type 3	.	.	.	.	.	.	.	.	.	.	.	.	.	.	.	.	.	.	.	.	.	.	.	.	.	.	.	.	.	.	.	.	.	.	.	.	.	.	.	.	.	.	.	.	.	.
TPS3156	Stinear et al., 2014	Genotype 20	Peptide sequence type 3	.	.	.	.	.	.	.	.	.	.	.	.	.	.	.	.	.	.	.	.	.	.	.	.	.	.	.	.	.	.	.	.	.	.	.	.	.	.	.	.	.	.	.	.	.	.
TPS3157	Stinear et al., 2014	Genotype 20	Peptide sequence type 3	.	.	.	.	.	.	.	.	.	.	.	.	.	.	.	.	.	.	.	.	.	.	.	.	.	.	.	.	.	.	.	.	.	.	.	.	.	.	.	.	.	.	.	.	.	.
TPS3158	Stinear et al., 2014	Genotype 20	Peptide sequence type 3	.	.	.	.	.	.	.	.	.	.	.	.	.	.	.	.	.	.	.	.	.	.	.	.	.	.	.	.	.	.	.	.	.	.	.	.	.	.	.	.	.	.	.	.	.	.
TPS3159	Stinear et al., 2014	Genotype 20	Peptide sequence type 3	.	.	.	.	.	.	.	.	.	.	.	.	.	.	.	.	.	.	.	.	.	.	.	.	.	.	.	.	.	.	.	.	.	.	.	.	.	.	.	.	.	.	.	.	.	.
TPS3160	Stinear et al., 2014	Genotype 20	Peptide sequence type 3	.	.	.	.	.	.	.	.	.	.	.	.	.	.	.	.	.	.	.	.	.	.	.	.	.	.	.	.	.	.	.	.	.	.	.	.	.	.	.	.	.	.	.	.	.	.
TPS3161	Stinear et al., 2014	Genotype 20	Peptide sequence type 3	.	.	.	.	.	.	.	.	.	.	.	.	.	.	.	.	.	.	.	.	.	.	.	.	.	.	.	.	.	.	.	.	.	.	.	.	.	.	.	.	.	.	.	.	.	.
TPS3162	Stinear et al., 2014	Genotype 20	Peptide sequence type 3	.	.	.	.	.	.	.	.	.	.	.	.	.	.	.	.	.	.	.	.	.	.	.	.	.	.	.	.	.	.	.	.	.	.	.	.	.	.	.	.	.	.	.	.	.	.
TPS3163	Stinear et al., 2014	Genotype 20	Peptide sequence type 3	.	.	.	.	.	.	.	.	.	.	.	.	.	.	.	.	.	.	.	.	.	.	.	.	.	.	.	.	.	.	.	.	.	.	.	.	.	.	.	.	.	.	.	.	.	.
TPS3164	Stinear et al., 2014	Genotype 20	Peptide sequence type 3	.	.	.	.	.	.	.	.	.	.	.	.	.	.	.	.	.	.	.	.	.	.	.	.	.	.	.	.	.	.	.	.	.	.	.	.	.	.	.	.	.	.	.	.	.	.
TPS3165	Stinear et al., 2014	Genotype 20	Peptide sequence type 3	.	.	.	.	.	.	.	.	.	.	.	.	.	.	.	.	.	.	.	.	.	.	.	.	.	.	.	.	.	.	.	.	.	.	.	.	.	.	.	.	.	.	.	.	.	.
TPS3166	Stinear et al., 2014	Genotype 20	Peptide sequence type 3	.	.	.	.	.	.	.	.	.	.	.	.	.	.	.	.	.	.	.	.	.	.	.	.	.	.	.	.	.	.	.	.	.	.	.	.	.	.	.	.	.	.	.	.	.	.
TPS3167	Stinear et al., 2014	Genotype 20	Peptide sequence type 3	.	.	.	.	.	.	.	.	.	.	.	.	.	.	.	.	.	.	.	.	.	.	.	.	.	.	.	.	.	.	.	.	.	.	.	.	.	.	.	.	.	.	.	.	.	.
TPS3168	Stinear et al., 2014	Genotype 20	Peptide sequence type 3	.	.	.	.	.	.	.	.	.	.	.	.	.	.	.	.	.	.	.	.	.	.	.	.	.	.	.	.	.	.	.	.	.	.	.	.	.	.	.	.	.	.	.	.	.	.
TPS3169	Stinear et al., 2014	Genotype 20	Peptide sequence type 3	.	.	.	.	.	.	.	.	.	.	.	.	.	.	.	.	.	.	.	.	.	.	.	.	.	.	.	.	.	.	.	.	.	.	.	.	.	.	.	.	.	.	.	.	.	.
TPS3171	Stinear et al., 2014	Genotype 20	Peptide sequence type 3	.	.	.	.	.	.	.	.	.	.	.	.	.	.	.	.	.	.	.	.	.	.	.	.	.	.	.	.	.	.	.	.	.	.	.	.	.	.	.	.	.	.	.	.	.	.
TPS3173	Stinear et al., 2014	Genotype 20	Peptide sequence type 3	.	.	.	.	.	.	.	.	.	.	.	.	.	.	.	.	.	.	.	.	.	.	.	.	.	.	.	.	.	.	.	.	.	.	.	.	.	.	.	.	.	.	.	.	.	.
TPS3174	Stinear et al., 2014	Genotype 20	Peptide sequence type 3	.	.	.	.	.	.	.	.	.	.	.	.	.	.	.	.	.	.	.	.	.	.	.	.	.	.	.	.	.	.	.	.	.	.	.	.	.	.	.	.	.	.	.	.	.	.
TPS3176	Stinear et al., 2014	Genotype 20	Peptide sequence type 3	.	.	.	.	.	.	.	.	.	.	.	.	.	.	.	.	.	.	.	.	.	.	.	.	.	.	.	.	.	.	.	.	.	.	.	.	.	.	.	.	.	.	.	.	.	.
TPS3177	Stinear et al., 2014	Genotype 20	Peptide sequence type 3	.	.	.	.	.	.	.	.	.	.	.	.	.	.	.	.	.	.	.	.	.	.	.	.	.	.	.	.	.	.	.	.	.	.	.	.	.	.	.	.	.	.	.	.	.	.
TPS3178	Stinear et al., 2014	Genotype 20	Peptide sequence type 3	.	.	.	.	.	.	.	.	.	.	.	.	.	.	.	.	.	.	.	.	.	.	.	.	.	.	.	.	.	.	.	.	.	.	.	.	.	.	.	.	.	.	.	.	.	.
TPS3179	Stinear et al., 2014	Genotype 20	Peptide sequence type 3	.	.	.	.	.	.	.	.	.	.	.	.	.	.	.	.	.	.	.	.	.	.	.	.	.	.	.	.	.	.	.	.	.	.	.	.	.	.	.	.	.	.	.	.	.	.
TPS3181	Stinear et al., 2014	Genotype 20	Peptide sequence type 3	.	.	.	.	.	.	.	.	.	.	.	.	.	.	.	.	.	.	.	.	.	.	.	.	.	.	.	.	.	.	.	.	.	.	.	.	.	.	.	.	.	.	.	.	.	.
TPS3182	Stinear et al., 2014	Genotype 20	Peptide sequence type 3	.	.	.	.	.	.	.	.	.	.	.	.	.	.	.	.	.	.	.	.	.	.	.	.	.	.	.	.	.	.	.	.	.	.	.	.	.	.	.	.	.	.	.	.	.	.
TPS3183	Stinear et al., 2014	Genotype 20	Peptide sequence type 3	.	.	.	.	.	.	.	.	.	.	.	.	.	.	.	.	.	.	.	.	.	.	.	.	.	.	.	.	.	.	.	.	.	.	.	.	.	.	.	.	.	.	.	.	.	.
TPS3184	Stinear et al., 2014	Genotype 20	Peptide sequence type 3	.	.	.	.	.	.	.	.	.	.	.	.	.	.	.	.	.	.	.	.	.	.	.	.	.	.	.	.	.	.	.	.	.	.	.	.	.	.	.	.	.	.	.	.	.	.
TPS3185	Stinear et al., 2014	Genotype 20	Peptide sequence type 3	.	.	.	.	.	.	.	.	.	.	.	.	.	.	.	.	.	.	.	.	.	.	.	.	.	.	.	.	.	.	.	.	.	.	.	.	.	.	.	.	.	.	.	.	.	.
TPS3186	Stinear et al., 2014	Genotype 20	Peptide sequence type 3	.	.	.	.	.	.	.	.	.	.	.	.	.	.	.	.	.	.	.	.	.	.	.	.	.	.	.	.	.	.	.	.	.	.	.	.	.	.	.	.	.	.	.	.	.	.
TPS3187	Stinear et al., 2014	Genotype 20	Peptide sequence type 3	.	.	.	.	.	.	.	.	.	.	.	.	.	.	.	.	.	.	.	.	.	.	.	.	.	.	.	.	.	.	.	.	.	.	.	.	.	.	.	.	.	.	.	.	.	.
TPS3188	Stinear et al., 2014	Genotype 20	Peptide sequence type 3	.	.	.	.	.	.	.	.	.	.	.	.	.	.	.	.	.	.	.	.	.	.	.	.	.	.	.	.	.	.	.	.	.	.	.	.	.	.	.	.	.	.	.	.	.	.
TPS3189	Stinear et al., 2014	Genotype 20	Peptide sequence type 3	.	.	.	.	.	.	.	.	.	.	.	.	.	.	.	.	.	.	.	.	.	.	.	.	.	.	.	.	.	.	.	.	.	.	.	.	.	.	.	.	.	.	.	.	.	.
03-00220	Holden et al., 2013	Genotype 24	Peptide sequence type 17	.	.	.	.	.	.	.	.	.	.	.	.	.	.	.	.	.	.	.	.	.	.	.	.	.	.	.	.	.	.	.	.	.	.	.	.	.	.	.	.	.	.	.	.	.	.
03-01478	Holden et al., 2013	Genotype 24	Peptide sequence type 17	.	.	.	.	.	.	.	.	.	.	.	.	.	.	.	.	.	.	.	.	.	.	.	.	.	.	.	.	.	.	.	.	.	.	.	.	.	.	.	.	.	.	.	.	.	.
04-00608	Holden et al., 2013	Genotype 24	Peptide sequence type 17	.	.	.	.	.	.	.	.	.	.	.	.	.	.	.	.	.	.	.	.	.	.	.	.	.	.	.	.	.	.	.	.	.	.	.	.	.	.	.	.	.	.	.	.	.	.
04-03111	Holden et al., 2013	Genotype 24	Peptide sequence type 17	.	.	.	.	.	.	.	.	.	.	.	.	.	.	.	.	.	.	.	.	.	.	.	.	.	.	.	.	.	.	.	.	.	.	.	.	.	.	.	.	.	.	.	.	.	.
05-01089	Holden et al., 2013	Genotype 24	Peptide sequence type 17	.	.	.	.	.	.	.	.	.	.	.	.	.	.	.	.	.	.	.	.	.	.	.	.	.	.	.	.	.	.	.	.	.	.	.	.	.	.	.	.	.	.	.	.	.	.
06-01686	Holden et al., 2013	Genotype 24	Peptide sequence type 17	.	.	.	.	.	.	.	.	.	.	.	.	.	.	.	.	.	.	.	.	.	.	.	.	.	.	.	.	.	.	.	.	.	.	.	.	.	.	.	.	.	.	.	.	.	.
06-01900	Holden et al., 2013	Genotype 24	Peptide sequence type 17	.	.	.	.	.	.	.	.	.	.	.	.	.	.	.	.	.	.	.	.	.	.	.	.	.	.	.	.	.	.	.	.	.	.	.	.	.	.	.	.	.	.	.	.	.	.
06-02459	Holden et al., 2013	Genotype 24	Peptide sequence type 17	.	.	.	.	.	.	.	.	.	.	.	.	.	.	.	.	.	.	.	.	.	.	.	.	.	.	.	.	.	.	.	.	.	.	.	.	.	.	.	.	.	.	.	.	.	.
06-02751	Holden et al., 2013	Genotype 24	Peptide sequence type 17	.	.	.	.	.	.	.	.	.	.	.	.	.	.	.	.	.	.	.	.	.	.	.	.	.	.	.	.	.	.	.	.	.	.	.	.	.	.	.	.	.	.	.	.	.	.
07-01319	Holden et al., 2013	Genotype 24	Peptide sequence type 17	.	.	.	.	.	.	.	.	.	.	.	.	.	.	.	.	.	.	.	.	.	.	.	.	.	.	.	.	.	.	.	.	.	.	.	.	.	.	.	.	.	.	.	.	.	.
07-01744	Holden et al., 2013	Genotype 24	Peptide sequence type 17	.	.	.	.	.	.	.	.	.	.	.	.	.	.	.	.	.	.	.	.	.	.	.	.	.	.	.	.	.	.	.	.	.	.	.	.	.	.	.	.	.	.	.	.	.	.
07-01932	Holden et al., 2013	Genotype 24	Peptide sequence type 17	.	.	.	.	.	.	.	.	.	.	.	.	.	.	.	.	.	.	.	.	.	.	.	.	.	.	.	.	.	.	.	.	.	.	.	.	.	.	.	.	.	.	.	.	.	.
07-02789	Holden et al., 2013	Genotype 24	Peptide sequence type 17	.	.	.	.	.	.	.	.	.	.	.	.	.	.	.	.	.	.	.	.	.	.	.	.	.	.	.	.	.	.	.	.	.	.	.	.	.	.	.	.	.	.	.	.	.	.
07-02901	Holden et al., 2013	Genotype 24	Peptide sequence type 17	.	.	.	.	.	.	.	.	.	.	.	.	.	.	.	.	.	.	.	.	.	.	.	.	.	.	.	.	.	.	.	.	.	.	.	.	.	.	.	.	.	.	.	.	.	.
07-02986	Holden et al., 2013	Genotype 24	Peptide sequence type 17	.	.	.	.	.	.	.	.	.	.	.	.	.	.	.	.	.	.	.	.	.	.	.	.	.	.	.	.	.	.	.	.	.	.	.	.	.	.	.	.	.	.	.	.	.	.
07-02987	Holden et al., 2013	Genotype 24	Peptide sequence type 17	.	.	.	.	.	.	.	.	.	.	.	.	.	.	.	.	.	.	.	.	.	.	.	.	.	.	.	.	.	.	.	.	.	.	.	.	.	.	.	.	.	.	.	.	.	.
07-02990	Holden et al., 2013	Genotype 24	Peptide sequence type 17	.	.	.	.	.	.	.	.	.	.	.	.	.	.	.	.	.	.	.	.	.	.	.	.	.	.	.	.	.	.	.	.	.	.	.	.	.	.	.	.	.	.	.	.	.	.
07-02992	Holden et al., 2013	Genotype 24	Peptide sequence type 17	.	.	.	.	.	.	.	.	.	.	.	.	.	.	.	.	.	.	.	.	.	.	.	.	.	.	.	.	.	.	.	.	.	.	.	.	.	.	.	.	.	.	.	.	.	.
07-02994	Holden et al., 2013	Genotype 24	Peptide sequence type 17	.	.	.	.	.	.	.	.	.	.	.	.	.	.	.	.	.	.	.	.	.	.	.	.	.	.	.	.	.	.	.	.	.	.	.	.	.	.	.	.	.	.	.	.	.	.
07-02995	Holden et al., 2013	Genotype 24	Peptide sequence type 17	.	.	.	.	.	.	.	.	.	.	.	.	.	.	.	.	.	.	.	.	.	.	.	.	.	.	.	.	.	.	.	.	.	.	.	.	.	.	.	.	.	.	.	.	.	.
07-03341	Holden et al., 2013	Genotype 24	Peptide sequence type 17	.	.	.	.	.	.	.	.	.	.	.	.	.	.	.	.	.	.	.	.	.	.	.	.	.	.	.	.	.	.	.	.	.	.	.	.	.	.	.	.	.	.	.	.	.	.
07-03345	Holden et al., 2013	Genotype 24	Peptide sequence type 17	.	.	.	.	.	.	.	.	.	.	.	.	.	.	.	.	.	.	.	.	.	.	.	.	.	.	.	.	.	.	.	.	.	.	.	.	.	.	.	.	.	.	.	.	.	.
07-03346	Holden et al., 2013	Genotype 24	Peptide sequence type 17	.	.	.	.	.	.	.	.	.	.	.	.	.	.	.	.	.	.	.	.	.	.	.	.	.	.	.	.	.	.	.	.	.	.	.	.	.	.	.	.	.	.	.	.	.	.
07-03354-2	Holden et al., 2013	Genotype 24	Peptide sequence type 17	.	.	.	.	.	.	.	.	.	.	.	.	.	.	.	.	.	.	.	.	.	.	.	.	.	.	.	.	.	.	.	.	.	.	.	.	.	.	.	.	.	.	.	.	.	.
08-01485	Holden et al., 2013	Genotype 24	Peptide sequence type 17	.	.	.	.	.	.	.	.	.	.	.	.	.	.	.	.	.	.	.	.	.	.	.	.	.	.	.	.	.	.	.	.	.	.	.	.	.	.	.	.	.	.	.	.	.	.
08-01488	Holden et al., 2013	Genotype 24	Peptide sequence type 17	.	.	.	.	.	.	.	.	.	.	.	.	.	.	.	.	.	.	.	.	.	.	.	.	.	.	.	.	.	.	.	.	.	.	.	.	.	.	.	.	.	.	.	.	.	.
08-01671	Holden et al., 2013	Genotype 24	Peptide sequence type 17	.	.	.	.	.	.	.	.	.	.	.	.	.	.	.	.	.	.	.	.	.	.	.	.	.	.	.	.	.	.	.	.	.	.	.	.	.	.	.	.	.	.	.	.	.	.
09-00984	Holden et al., 2013	Genotype 24	Peptide sequence type 17	.	.	.	.	.	.	.	.	.	.	.	.	.	.	.	.	.	.	.	.	.	.	.	.	.	.	.	.	.	.	.	.	.	.	.	.	.	.	.	.	.	.	.	.	.	.
99St18131	Holden et al., 2013	Genotype 24	Peptide sequence type 17	.	.	.	.	.	.	.	.	.	.	.	.	.	.	.	.	.	.	.	.	.	.	.	.	.	.	.	.	.	.	.	.	.	.	.	.	.	.	.	.	.	.	.	.	.	.
W449	Holden et al., 2013	Genotype 24	Peptide sequence type 17	.	.	.	.	.	.	.	.	.	.	.	.	.	.	.	.	.	.	.	.	.	.	.	.	.	.	.	.	.	.	.	.	.	.	.	.	.	.	.	.	.	.	.	.	.	.
H-EMRSA-15	CP007659.1	Genotype 21	Peptide sequence type 14	.	.	.	.	.	.	.	.	.	.	.	.	.	.	.	.	.	.	.	.	.	.	.	.	.	.	.	.	.	.	.	.	.	.	.	.	.	.	.	.	.	.	.	.	.	.
HO 5096 0412	HE681097.1	Genotype 21	Peptide sequence type 14	.	.	.	.	.	.	.	.	.	.	.	.	.	.	.	.	.	.	.	.	.	.	.	.	.	.	.	.	.	.	.	.	.	.	.	.	.	.	.	.	.	.	.	.	.	.
06-00896	Holden et al., 2013	Genotype 21	Peptide sequence type 14	.	.	.	.	.	.	.	.	.	.	.	.	.	.	.	.	.	.	.	.	.	.	.	.	.	.	.	.	.	.	.	.	.	.	.	.	.	.	.	.	.	.	.	.	.	.
07-00061	Holden et al., 2013	Genotype 21	Peptide sequence type 14	.	.	.	.	.	.	.	.	.	.	.	.	.	.	.	.	.	.	.	.	.	.	.	.	.	.	.	.	.	.	.	.	.	.	.	.	.	.	.	.	.	.	.	.	.	.
07-02088	Holden et al., 2013	Genotype 21	Peptide sequence type 14	.	.	.	.	.	.	.	.	.	.	.	.	.	.	.	.	.	.	.	.	.	.	.	.	.	.	.	.	.	.	.	.	.	.	.	.	.	.	.	.	.	.	.	.	.	.
07-02159	Holden et al., 2013	Genotype 21	Peptide sequence type 14	.	.	.	.	.	.	.	.	.	.	.	.	.	.	.	.	.	.	.	.	.	.	.	.	.	.	.	.	.	.	.	.	.	.	.	.	.	.	.	.	.	.	.	.	.	.
07-02988	Holden et al., 2013	Genotype 21	Peptide sequence type 14	.	.	.	.	.	.	.	.	.	.	.	.	.	.	.	.	.	.	.	.	.	.	.	.	.	.	.	.	.	.	.	.	.	.	.	.	.	.	.	.	.	.	.	.	.	.
07-02989	Holden et al., 2013	Genotype 21	Peptide sequence type 14	.	.	.	.	.	.	.	.	.	.	.	.	.	.	.	.	.	.	.	.	.	.	.	.	.	.	.	.	.	.	.	.	.	.	.	.	.	.	.	.	.	.	.	.	.	.
07-03135	Holden et al., 2013	Genotype 21	Peptide sequence type 14	.	.	.	.	.	.	.	.	.	.	.	.	.	.	.	.	.	.	.	.	.	.	.	.	.	.	.	.	.	.	.	.	.	.	.	.	.	.	.	.	.	.	.	.	.	.
07-03339	Holden et al., 2013	Genotype 21	Peptide sequence type 14	.	.	.	.	.	.	.	.	.	.	.	.	.	.	.	.	.	.	.	.	.	.	.	.	.	.	.	.	.	.	.	.	.	.	.	.	.	.	.	.	.	.	.	.	.	.
07-03349	Holden et al., 2013	Genotype 21	Peptide sequence type 14	.	.	.	.	.	.	.	.	.	.	.	.	.	.	.	.	.	.	.	.	.	.	.	.	.	.	.	.	.	.	.	.	.	.	.	.	.	.	.	.	.	.	.	.	.	.
08-01492	Holden et al., 2013	Genotype 21	Peptide sequence type 14	.	.	.	.	.	.	.	.	.	.	.	.	.	.	.	.	.	.	.	.	.	.	.	.	.	.	.	.	.	.	.	.	.	.	.	.	.	.	.	.	.	.	.	.	.	.
08-01673	Holden et al., 2013	Genotype 21	Peptide sequence type 14	.	.	.	.	.	.	.	.	.	.	.	.	.	.	.	.	.	.	.	.	.	.	.	.	.	.	.	.	.	.	.	.	.	.	.	.	.	.	.	.	.	.	.	.	.	.
09-00678	Holden et al., 2013	Genotype 21	Peptide sequence type 14	.	.	.	.	.	.	.	.	.	.	.	.	.	.	.	.	.	.	.	.	.	.	.	.	.	.	.	.	.	.	.	.	.	.	.	.	.	.	.	.	.	.	.	.	.	.
09-00981	Holden et al., 2013	Genotype 21	Peptide sequence type 14	.	.	.	.	.	.	.	.	.	.	.	.	.	.	.	.	.	.	.	.	.	.	.	.	.	.	.	.	.	.	.	.	.	.	.	.	.	.	.	.	.	.	.	.	.	.
09-00983	Holden et al., 2013	Genotype 21	Peptide sequence type 14	.	.	.	.	.	.	.	.	.	.	.	.	.	.	.	.	.	.	.	.	.	.	.	.	.	.	.	.	.	.	.	.	.	.	.	.	.	.	.	.	.	.	.	.	.	.
ARI1	Holden et al., 2013	Genotype 21	Peptide sequence type 14	.	.	.	.	.	.	.	.	.	.	.	.	.	.	.	.	.	.	.	.	.	.	.	.	.	.	.	.	.	.	.	.	.	.	.	.	.	.	.	.	.	.	.	.	.	.
ARI10	Holden et al., 2013	Genotype 21	Peptide sequence type 14	.	.	.	.	.	.	.	.	.	.	.	.	.	.	.	.	.	.	.	.	.	.	.	.	.	.	.	.	.	.	.	.	.	.	.	.	.	.	.	.	.	.	.	.	.	.
ARI11	Holden et al., 2013	Genotype 21	Peptide sequence type 14	.	.	.	.	.	.	.	.	.	.	.	.	.	.	.	.	.	.	.	.	.	.	.	.	.	.	.	.	.	.	.	.	.	.	.	.	.	.	.	.	.	.	.	.	.	.
ARI12	Holden et al., 2013	Genotype 21	Peptide sequence type 14	.	.	.	.	.	.	.	.	.	.	.	.	.	.	.	.	.	.	.	.	.	.	.	.	.	.	.	.	.	.	.	.	.	.	.	.	.	.	.	.	.	.	.	.	.	.
ARI26	Holden et al., 2013	Genotype 21	Peptide sequence type 14	.	.	.	.	.	.	.	.	.	.	.	.	.	.	.	.	.	.	.	.	.	.	.	.	.	.	.	.	.	.	.	.	.	.	.	.	.	.	.	.	.	.	.	.	.	.
ARI29	Holden et al., 2013	Genotype 21	Peptide sequence type 14	.	.	.	.	.	.	.	.	.	.	.	.	.	.	.	.	.	.	.	.	.	.	.	.	.	.	.	.	.	.	.	.	.	.	.	.	.	.	.	.	.	.	.	.	.	.
ARI31	Holden et al., 2013	Genotype 21	Peptide sequence type 14	.	.	.	.	.	.	.	.	.	.	.	.	.	.	.	.	.	.	.	.	.	.	.	.	.	.	.	.	.	.	.	.	.	.	.	.	.	.	.	.	.	.	.	.	.	.
ARI5	Holden et al., 2013	Genotype 21	Peptide sequence type 14	.	.	.	.	.	.	.	.	.	.	.	.	.	.	.	.	.	.	.	.	.	.	.	.	.	.	.	.	.	.	.	.	.	.	.	.	.	.	.	.	.	.	.	.	.	.
C720	Holden et al., 2013	Genotype 21	Peptide sequence type 14	.	.	.	.	.	.	.	.	.	.	.	.	.	.	.	.	.	.	.	.	.	.	.	.	.	.	.	.	.	.	.	.	.	.	.	.	.	.	.	.	.	.	.	.	.	.
H65	Holden et al., 2013	Genotype 21	Peptide sequence type 14	.	.	.	.	.	.	.	.	.	.	.	.	.	.	.	.	.	.	.	.	.	.	.	.	.	.	.	.	.	.	.	.	.	.	.	.	.	.	.	.	.	.	.	.	.	.
M810	Holden et al., 2013	Genotype 21	Peptide sequence type 14	.	.	.	.	.	.	.	.	.	.	.	.	.	.	.	.	.	.	.	.	.	.	.	.	.	.	.	.	.	.	.	.	.	.	.	.	.	.	.	.	.	.	.	.	.	.
NL	Holden et al., 2013	Genotype 21	Peptide sequence type 14	.	.	.	.	.	.	.	.	.	.	.	.	.	.	.	.	.	.	.	.	.	.	.	.	.	.	.	.	.	.	.	.	.	.	.	.	.	.	.	.	.	.	.	.	.	.
07-00060	Holden et al., 2013	Genotype 23	Peptide sequence type 16	.	.	.	.	.	.	.	.	.	.	.	.	.	.	.	.	.	.	.	.	.	.	.	.	.	.	.	.	.	.	.	.	.	.	.	.	.	.	.	.	.	.	.	.	.	.
07-00064	Holden et al., 2013	Genotype 23	Peptide sequence type 16	.	.	.	.	.	.	.	.	.	.	.	.	.	.	.	.	.	.	.	.	.	.	.	.	.	.	.	.	.	.	.	.	.	.	.	.	.	.	.	.	.	.	.	.	.	.
07-02477	Holden et al., 2013	Genotype 23	Peptide sequence type 16	.	.	.	.	.	.	.	.	.	.	.	.	.	.	.	.	.	.	.	.	.	.	.	.	.	.	.	.	.	.	.	.	.	.	.	.	.	.	.	.	.	.	.	.	.	.
08-01670	Holden et al., 2013	Genotype 23	Peptide sequence type 16	.	.	.	.	.	.	.	.	.	.	.	.	.	.	.	.	.	.	.	.	.	.	.	.	.	.	.	.	.	.	.	.	.	.	.	.	.	.	.	.	.	.	.	.	.	.
T505	Holden et al., 2013	Genotype 23	Peptide sequence type 16	.	.	.	.	.	.	.	.	.	.	.	.	.	.	.	.	.	.	.	.	.	.	.	.	.	.	.	.	.	.	.	.	.	.	.	.	.	.	.	.	.	.	.	.	.	.
03-00397	Holden et al., 2013	Genotype 25	Peptide sequence type 18	.	.	.	.	.	.	.	.	.	.	.	.	.	.	.	.	.	.	.	.	.	.	.	.	.	.	.	.	.	.	.	.	.	.	.	.	.	.	.	.	.	.	.	.	.	.
06-01347	Holden et al., 2013	Genotype 25	Peptide sequence type 18	.	.	.	.	.	.	.	.	.	.	.	.	.	.	.	.	.	.	.	.	.	.	.	.	.	.	.	.	.	.	.	.	.	.	.	.	.	.	.	.	.	.	.	.	.	.
06-02400	Holden et al., 2013	Genotype 25	Peptide sequence type 18	.	.	.	.	.	.	.	.	.	.	.	.	.	.	.	.	.	.	.	.	.	.	.	.	.	.	.	.	.	.	.	.	.	.	.	.	.	.	.	.	.	.	.	.	.	.
07-00059	Holden et al., 2013	Genotype 25	Peptide sequence type 18	.	.	.	.	.	.	.	.	.	.	.	.	.	.	.	.	.	.	.	.	.	.	.	.	.	.	.	.	.	.	.	.	.	.	.	.	.	.	.	.	.	.	.	.	.	.
07-00063	Holden et al., 2013	Genotype 25	Peptide sequence type 18	.	.	.	.	.	.	.	.	.	.	.	.	.	.	.	.	.	.	.	.	.	.	.	.	.	.	.	.	.	.	.	.	.	.	.	.	.	.	.	.	.	.	.	.	.	.
07-00655	Holden et al., 2013	Genotype 25	Peptide sequence type 18	.	.	.	.	.	.	.	.	.	.	.	.	.	.	.	.	.	.	.	.	.	.	.	.	.	.	.	.	.	.	.	.	.	.	.	.	.	.	.	.	.	.	.	.	.	.
07-02389	Holden et al., 2013	Genotype 25	Peptide sequence type 18	.	.	.	.	.	.	.	.	.	.	.	.	.	.	.	.	.	.	.	.	.	.	.	.	.	.	.	.	.	.	.	.	.	.	.	.	.	.	.	.	.	.	.	.	.	.
07-02997	Holden et al., 2013	Genotype 25	Peptide sequence type 18	.	.	.	.	.	.	.	.	.	.	.	.	.	.	.	.	.	.	.	.	.	.	.	.	.	.	.	.	.	.	.	.	.	.	.	.	.	.	.	.	.	.	.	.	.	.
07-03356	Holden et al., 2013	Genotype 25	Peptide sequence type 18	.	.	.	.	.	.	.	.	.	.	.	.	.	.	.	.	.	.	.	.	.	.	.	.	.	.	.	.	.	.	.	.	.	.	.	.	.	.	.	.	.	.	.	.	.	.
08-00602	Holden et al., 2013	Genotype 25	Peptide sequence type 18	.	.	.	.	.	.	.	.	.	.	.	.	.	.	.	.	.	.	.	.	.	.	.	.	.	.	.	.	.	.	.	.	.	.	.	.	.	.	.	.	.	.	.	.	.	.
08-01304	Holden et al., 2013	Genotype 25	Peptide sequence type 18	.	.	.	.	.	.	.	.	.	.	.	.	.	.	.	.	.	.	.	.	.	.	.	.	.	.	.	.	.	.	.	.	.	.	.	.	.	.	.	.	.	.	.	.	.	.
08-01482	Holden et al., 2013	Genotype 25	Peptide sequence type 18	.	.	.	.	.	.	.	.	.	.	.	.	.	.	.	.	.	.	.	.	.	.	.	.	.	.	.	.	.	.	.	.	.	.	.	.	.	.	.	.	.	.	.	.	.	.
08-01486	Holden et al., 2013	Genotype 25	Peptide sequence type 18	.	.	.	.	.	.	.	.	.	.	.	.	.	.	.	.	.	.	.	.	.	.	.	.	.	.	.	.	.	.	.	.	.	.	.	.	.	.	.	.	.	.	.	.	.	.
08-01490	Holden et al., 2013	Genotype 25	Peptide sequence type 18	.	.	.	.	.	.	.	.	.	.	.	.	.	.	.	.	.	.	.	.	.	.	.	.	.	.	.	.	.	.	.	.	.	.	.	.	.	.	.	.	.	.	.	.	.	.
08-01491	Holden et al., 2013	Genotype 25	Peptide sequence type 18	.	.	.	.	.	.	.	.	.	.	.	.	.	.	.	.	.	.	.	.	.	.	.	.	.	.	.	.	.	.	.	.	.	.	.	.	.	.	.	.	.	.	.	.	.	.
08-01666	Holden et al., 2013	Genotype 25	Peptide sequence type 18	.	.	.	.	.	.	.	.	.	.	.	.	.	.	.	.	.	.	.	.	.	.	.	.	.	.	.	.	.	.	.	.	.	.	.	.	.	.	.	.	.	.	.	.	.	.
08-01667	Holden et al., 2013	Genotype 25	Peptide sequence type 18	.	.	.	.	.	.	.	.	.	.	.	.	.	.	.	.	.	.	.	.	.	.	.	.	.	.	.	.	.	.	.	.	.	.	.	.	.	.	.	.	.	.	.	.	.	.
08-01668	Holden et al., 2013	Genotype 25	Peptide sequence type 18	.	.	.	.	.	.	.	.	.	.	.	.	.	.	.	.	.	.	.	.	.	.	.	.	.	.	.	.	.	.	.	.	.	.	.	.	.	.	.	.	.	.	.	.	.	.
08-01674	Holden et al., 2013	Genotype 25	Peptide sequence type 18	.	.	.	.	.	.	.	.	.	.	.	.	.	.	.	.	.	.	.	.	.	.	.	.	.	.	.	.	.	.	.	.	.	.	.	.	.	.	.	.	.	.	.	.	.	.
09-00683	Holden et al., 2013	Genotype 25	Peptide sequence type 18	.	.	.	.	.	.	.	.	.	.	.	.	.	.	.	.	.	.	.	.	.	.	.	.	.	.	.	.	.	.	.	.	.	.	.	.	.	.	.	.	.	.	.	.	.	.
09-00985	Holden et al., 2013	Genotype 25	Peptide sequence type 18	.	.	.	.	.	.	.	.	.	.	.	.	.	.	.	.	.	.	.	.	.	.	.	.	.	.	.	.	.	.	.	.	.	.	.	.	.	.	.	.	.	.	.	.	.	.
09-01244	Holden et al., 2013	Genotype 25	Peptide sequence type 18	.	.	.	.	.	.	.	.	.	.	.	.	.	.	.	.	.	.	.	.	.	.	.	.	.	.	.	.	.	.	.	.	.	.	.	.	.	.	.	.	.	.	.	.	.	.
98-10618	Holden et al., 2013	Genotype 25	Peptide sequence type 18	.	.	.	.	.	.	.	.	.	.	.	.	.	.	.	.	.	.	.	.	.	.	.	.	.	.	.	.	.	.	.	.	.	.	.	.	.	.	.	.	.	.	.	.	.	.
98-26821	Holden et al., 2013	Genotype 25	Peptide sequence type 18	.	.	.	.	.	.	.	.	.	.	.	.	.	.	.	.	.	.	.	.	.	.	.	.	.	.	.	.	.	.	.	.	.	.	.	.	.	.	.	.	.	.	.	.	.	.
F902	Holden et al., 2013	Genotype 25	Peptide sequence type 18	.	.	.	.	.	.	.	.	.	.	.	.	.	.	.	.	.	.	.	.	.	.	.	.	.	.	.	.	.	.	.	.	.	.	.	.	.	.	.	.	.	.	.	.	.	.
04-00609	Holden et al., 2013	Genotype 22	Peptide sequence type 15	.	.	.	.	.	.	.	.	.	.	.	.	.	.	.	.	.	.	.	.	.	.	.	.	.	.	.	.	.	.	.	.	.	.	.	.	.	.	.	.	.	.	.	.	.	.
04-02314-1	Holden et al., 2013	Genotype 22	Peptide sequence type 15	.	.	.	.	.	.	.	.	.	.	.	.	.	.	.	.	.	.	.	.	.	.	.	.	.	.	.	.	.	.	.	.	.	.	.	.	.	.	.	.	.	.	.	.	.	.
04-03100	Holden et al., 2013	Genotype 22	Peptide sequence type 15	.	.	.	.	.	.	.	.	.	.	.	.	.	.	.	.	.	.	.	.	.	.	.	.	.	.	.	.	.	.	.	.	.	.	.	.	.	.	.	.	.	.	.	.	.	.
06-01650	Holden et al., 2013	Genotype 22	Peptide sequence type 15	.	.	.	.	.	.	.	.	.	.	.	.	.	.	.	.	.	.	.	.	.	.	.	.	.	.	.	.	.	.	.	.	.	.	.	.	.	.	.	.	.	.	.	.	.	.
07-00058	Holden et al., 2013	Genotype 22	Peptide sequence type 15	.	.	.	.	.	.	.	.	.	.	.	.	.	.	.	.	.	.	.	.	.	.	.	.	.	.	.	.	.	.	.	.	.	.	.	.	.	.	.	.	.	.	.	.	.	.
07-00062	Holden et al., 2013	Genotype 22	Peptide sequence type 15	.	.	.	.	.	.	.	.	.	.	.	.	.	.	.	.	.	.	.	.	.	.	.	.	.	.	.	.	.	.	.	.	.	.	.	.	.	.	.	.	.	.	.	.	.	.
07-00309	Holden et al., 2013	Genotype 22	Peptide sequence type 15	.	.	.	.	.	.	.	.	.	.	.	.	.	.	.	.	.	.	.	.	.	.	.	.	.	.	.	.	.	.	.	.	.	.	.	.	.	.	.	.	.	.	.	.	.	.
07-02996	Holden et al., 2013	Genotype 22	Peptide sequence type 15	.	.	.	.	.	.	.	.	.	.	.	.	.	.	.	.	.	.	.	.	.	.	.	.	.	.	.	.	.	.	.	.	.	.	.	.	.	.	.	.	.	.	.	.	.	.
07-03353	Holden et al., 2013	Genotype 22	Peptide sequence type 15	.	.	.	.	.	.	.	.	.	.	.	.	.	.	.	.	.	.	.	.	.	.	.	.	.	.	.	.	.	.	.	.	.	.	.	.	.	.	.	.	.	.	.	.	.	.
08-01484	Holden et al., 2013	Genotype 22	Peptide sequence type 15	.	.	.	.	.	.	.	.	.	.	.	.	.	.	.	.	.	.	.	.	.	.	.	.	.	.	.	.	.	.	.	.	.	.	.	.	.	.	.	.	.	.	.	.	.	.
08-01489	Holden et al., 2013	Genotype 22	Peptide sequence type 15	.	.	.	.	.	.	.	.	.	.	.	.	.	.	.	.	.	.	.	.	.	.	.	.	.	.	.	.	.	.	.	.	.	.	.	.	.	.	.	.	.	.	.	.	.	.
H914	Holden et al., 2013	Genotype 22	Peptide sequence type 15	.	.	.	.	.	.	.	.	.	.	.	.	.	.	.	.	.	.	.	.	.	.	.	.	.	.	.	.	.	.	.	.	.	.	.	.	.	.	.	.	.	.	.	.	.	.
04-02315-1	Holden et al., 2013	Genotype 27	Peptide sequence type 19	.	.	.	.	.	.	.	.	.	.	.	.	.	.	.	.	.	.	.	.	.	.	.	.	.	.	.	.	.	.	.	.	.	.	.	.	.	.	.	.	.	.	.	.	.	.
06-01396	Holden et al., 2013	Genotype 27	Peptide sequence type 19	.	.	.	.	.	.	.	.	.	.	.	.	.	.	.	.	.	.	.	.	.	.	.	.	.	.	.	.	.	.	.	.	.	.	.	.	.	.	.	.	.	.	.	.	.	.
07-03351	Holden et al., 2013	Genotype 27	Peptide sequence type 19	.	.	.	.	.	.	.	.	.	.	.	.	.	.	.	.	.	.	.	.	.	.	.	.	.	.	.	.	.	.	.	.	.	.	.	.	.	.	.	.	.	.	.	.	.	.
09-00980	Holden et al., 2013	Genotype 27	Peptide sequence type 19	.	.	.	.	.	.	.	.	.	.	.	.	.	.	.	.	.	.	.	.	.	.	.	.	.	.	.	.	.	.	.	.	.	.	.	.	.	.	.	.	.	.	.	.	.	.
04-03103	Holden et al., 2013	Genotype 28	Peptide sequence type 20	.	.	.	.	.	.	.	.	.	.	.	.	.	.	.	.	.	.	.	.	.	.	.	.	.	.	.	.	.	.	.	.	.	.	.	.	.	.	.	.	.	.	.	.	.	.
07-01497	Holden et al., 2013	Genotype 28	Peptide sequence type 20	.	.	.	.	.	.	.	.	.	.	.	.	.	.	.	.	.	.	.	.	.	.	.	.	.	.	.	.	.	.	.	.	.	.	.	.	.	.	.	.	.	.	.	.	.	.
M665	Holden et al., 2013	Genotype 28	Peptide sequence type 20	.	.	.	.	.	.	.	.	.	.	.	.	.	.	.	.	.	.	.	.	.	.	.	.	.	.	.	.	.	.	.	.	.	.	.	.	.	.	.	.	.	.	.	.	.	.
ATCC 25923	CP009361.1	Genotype 12	Peptide sequence type 8	.	.	.	.	.	.	.	.	.	.	.	.	.	.	.	.	.	.	.	.	.	.	.	.	.	.	.	.	.	.	.	.	.	.	.	.	.	.	.	.	.	.	.	.	.	.
FORC_001	CP009554.1	Genotype 14	Peptide sequence type 8	.	.	.	.	.	.	.	.	.	.	.	.	.	.	.	.	.	.	.	.	.	.	.	.	.	.	.	.	.	.	.	.	.	.	.	.	.	.	.	.	.	.	.	.	.	.
TCH60	CP002110.1	Genotype 14	Peptide sequence type 8	.	.	.	.	.	.	.	.	.	.	.	.	.	.	.	.	.	.	.	.	.	.	.	.	.	.	.	.	.	.	.	.	.	.	.	.	.	.	.	.	.	.	.	.	.	.
55/2053	CP002388.1	Genotype 14	Peptide sequence type 8	.	.	.	.	.	.	.	.	.	.	.	.	.	.	.	.	.	.	.	.	.	.	.	.	.	.	.	.	.	.	.	.	.	.	.	.	.	.	.	.	.	.	.	.	.	.
01.7997.S	McAdam et al., 2012	Genotype 14	Peptide sequence type 8	.	.	.	.	.	.	.	.	.	.	.	.	.	.	.	.	.	.	.	.	.	.	.	.	.	.	.	.	.	.	.	.	.	.	.	.	.	.	.	.	.	.	.	.	.	.
1973_07.17	McAdam et al., 2012	Genotype 14	Peptide sequence type 8	.	.	.	.	.	.	.	.	.	.	.	.	.	.	.	.	.	.	.	.	.	.	.	.	.	.	.	.	.	.	.	.	.	.	.	.	.	.	.	.	.	.	.	.	.	.
55_2053	McAdam et al., 2012	Genotype 14	Peptide sequence type 8	.	.	.	.	.	.	.	.	.	.	.	.	.	.	.	.	.	.	.	.	.	.	.	.	.	.	.	.	.	.	.	.	.	.	.	.	.	.	.	.	.	.	.	.	.	.
58-362	McAdam et al., 2012	Genotype 14	Peptide sequence type 8	.	.	.	.	.	.	.	.	.	.	.	.	.	.	.	.	.	.	.	.	.	.	.	.	.	.	.	.	.	.	.	.	.	.	.	.	.	.	.	.	.	.	.	.	.	.
58-424	McAdam et al., 2012	Genotype 14	Peptide sequence type 8	.	.	.	.	.	.	.	.	.	.	.	.	.	.	.	.	.	.	.	.	.	.	.	.	.	.	.	.	.	.	.	.	.	.	.	.	.	.	.	.	.	.	.	.	.	.
65-1322	McAdam et al., 2012	Genotype 14	Peptide sequence type 8	.	.	.	.	.	.	.	.	.	.	.	.	.	.	.	.	.	.	.	.	.	.	.	.	.	.	.	.	.	.	.	.	.	.	.	.	.	.	.	.	.	.	.	.	.	.
65-20	McAdam et al., 2012	Genotype 14	Peptide sequence type 8	.	.	.	.	.	.	.	.	.	.	.	.	.	.	.	.	.	.	.	.	.	.	.	.	.	.	.	.	.	.	.	.	.	.	.	.	.	.	.	.	.	.	.	.	.	.
66-1888	McAdam et al., 2012	Genotype 14	Peptide sequence type 8	.	.	.	.	.	.	.	.	.	.	.	.	.	.	.	.	.	.	.	.	.	.	.	.	.	.	.	.	.	.	.	.	.	.	.	.	.	.	.	.	.	.	.	.	.	.
68-397	McAdam et al., 2012	Genotype 14	Peptide sequence type 8	.	.	.	.	.	.	.	.	.	.	.	.	.	.	.	.	.	.	.	.	.	.	.	.	.	.	.	.	.	.	.	.	.	.	.	.	.	.	.	.	.	.	.	.	.	.
69-172	McAdam et al., 2012	Genotype 14	Peptide sequence type 8	.	.	.	.	.	.	.	.	.	.	.	.	.	.	.	.	.	.	.	.	.	.	.	.	.	.	.	.	.	.	.	.	.	.	.	.	.	.	.	.	.	.	.	.	.	.
69-412	McAdam et al., 2012	Genotype 14	Peptide sequence type 8	.	.	.	.	.	.	.	.	.	.	.	.	.	.	.	.	.	.	.	.	.	.	.	.	.	.	.	.	.	.	.	.	.	.	.	.	.	.	.	.	.	.	.	.	.	.
A017934_97	McAdam et al., 2012	Genotype 14	Peptide sequence type 8	.	.	.	.	.	.	.	.	.	.	.	.	.	.	.	.	.	.	.	.	.	.	.	.	.	.	.	.	.	.	.	.	.	.	.	.	.	.	.	.	.	.	.	.	.	.
E1410	McAdam et al., 2012	Genotype 14	Peptide sequence type 8	.	.	.	.	.	.	.	.	.	.	.	.	.	.	.	.	.	.	.	.	.	.	.	.	.	.	.	.	.	.	.	.	.	.	.	.	.	.	.	.	.	.	.	.	.	.
M1015	McAdam et al., 2012	Genotype 14	Peptide sequence type 8	.	.	.	.	.	.	.	.	.	.	.	.	.	.	.	.	.	.	.	.	.	.	.	.	.	.	.	.	.	.	.	.	.	.	.	.	.	.	.	.	.	.	.	.	.	.
M1016	McAdam et al., 2012	Genotype 14	Peptide sequence type 8	.	.	.	.	.	.	.	.	.	.	.	.	.	.	.	.	.	.	.	.	.	.	.	.	.	.	.	.	.	.	.	.	.	.	.	.	.	.	.	.	.	.	.	.	.	.
M876	McAdam et al., 2012	Genotype 14	Peptide sequence type 8	.	.	.	.	.	.	.	.	.	.	.	.	.	.	.	.	.	.	.	.	.	.	.	.	.	.	.	.	.	.	.	.	.	.	.	.	.	.	.	.	.	.	.	.	.	.
M899	McAdam et al., 2012	Genotype 14	Peptide sequence type 8	.	.	.	.	.	.	.	.	.	.	.	.	.	.	.	.	.	.	.	.	.	.	.	.	.	.	.	.	.	.	.	.	.	.	.	.	.	.	.	.	.	.	.	.	.	.
WBG10049	McAdam et al., 2012	Genotype 14	Peptide sequence type 8	.	.	.	.	.	.	.	.	.	.	.	.	.	.	.	.	.	.	.	.	.	.	.	.	.	.	.	.	.	.	.	.	.	.	.	.	.	.	.	.	.	.	.	.	.	.
MRSA252	BX571856.1	Genotype 13	Peptide sequence type 9	.	.	.	.	.	.	.	.	.	.	.	.	.	.	.	.	.	.	.	.	.	.	.	.	.	.	.	.	.	.	.	.	.	.	.	.	.	.	.	.	.	.	.	.	.	.
75916	McAdam et al., 2012	Genotype 13	Peptide sequence type 9	.	.	.	.	.	.	.	.	.	.	.	.	.	.	.	.	.	.	.	.	.	.	.	.	.	.	.	.	.	.	.	.	.	.	.	.	.	.	.	.	.	.	.	.	.	.
1227_07.08	McAdam et al., 2012	Genotype 13	Peptide sequence type 9	.	.	.	.	.	.	.	.	.	.	.	.	.	.	.	.	.	.	.	.	.	.	.	.	.	.	.	.	.	.	.	.	.	.	.	.	.	.	.	.	.	.	.	.	.	.
1696_07.08	McAdam et al., 2012	Genotype 13	Peptide sequence type 9	.	.	.	.	.	.	.	.	.	.	.	.	.	.	.	.	.	.	.	.	.	.	.	.	.	.	.	.	.	.	.	.	.	.	.	.	.	.	.	.	.	.	.	.	.	.
1712_07.08	McAdam et al., 2012	Genotype 13	Peptide sequence type 9	.	.	.	.	.	.	.	.	.	.	.	.	.	.	.	.	.	.	.	.	.	.	.	.	.	.	.	.	.	.	.	.	.	.	.	.	.	.	.	.	.	.	.	.	.	.
1791_03.08	McAdam et al., 2012	Genotype 13	Peptide sequence type 9	.	.	.	.	.	.	.	.	.	.	.	.	.	.	.	.	.	.	.	.	.	.	.	.	.	.	.	.	.	.	.	.	.	.	.	.	.	.	.	.	.	.	.	.	.	.
2449_07.17	McAdam et al., 2012	Genotype 13	Peptide sequence type 9	.	.	.	.	.	.	.	.	.	.	.	.	.	.	.	.	.	.	.	.	.	.	.	.	.	.	.	.	.	.	.	.	.	.	.	.	.	.	.	.	.	.	.	.	.	.
2496_07.17	McAdam et al., 2012	Genotype 13	Peptide sequence type 9	.	.	.	.	.	.	.	.	.	.	.	.	.	.	.	.	.	.	.	.	.	.	.	.	.	.	.	.	.	.	.	.	.	.	.	.	.	.	.	.	.	.	.	.	.	.
2589_07.17	McAdam et al., 2012	Genotype 13	Peptide sequence type 9	.	.	.	.	.	.	.	.	.	.	.	.	.	.	.	.	.	.	.	.	.	.	.	.	.	.	.	.	.	.	.	.	.	.	.	.	.	.	.	.	.	.	.	.	.	.
2880_07.25	McAdam et al., 2012	Genotype 13	Peptide sequence type 9	.	.	.	.	.	.	.	.	.	.	.	.	.	.	.	.	.	.	.	.	.	.	.	.	.	.	.	.	.	.	.	.	.	.	.	.	.	.	.	.	.	.	.	.	.	.
3366_99	McAdam et al., 2012	Genotype 13	Peptide sequence type 9	.	.	.	.	.	.	.	.	.	.	.	.	.	.	.	.	.	.	.	.	.	.	.	.	.	.	.	.	.	.	.	.	.	.	.	.	.	.	.	.	.	.	.	.	.	.
3841_07.33	McAdam et al., 2012	Genotype 13	Peptide sequence type 9	.	.	.	.	.	.	.	.	.	.	.	.	.	.	.	.	.	.	.	.	.	.	.	.	.	.	.	.	.	.	.	.	.	.	.	.	.	.	.	.	.	.	.	.	.	.
5806_98.83	McAdam et al., 2012	Genotype 13	Peptide sequence type 9	.	.	.	.	.	.	.	.	.	.	.	.	.	.	.	.	.	.	.	.	.	.	.	.	.	.	.	.	.	.	.	.	.	.	.	.	.	.	.	.	.	.	.	.	.	.
6636_07.67	McAdam et al., 2012	Genotype 13	Peptide sequence type 9	.	.	.	.	.	.	.	.	.	.	.	.	.	.	.	.	.	.	.	.	.	.	.	.	.	.	.	.	.	.	.	.	.	.	.	.	.	.	.	.	.	.	.	.	.	.
6659_07.67	McAdam et al., 2012	Genotype 13	Peptide sequence type 9	.	.	.	.	.	.	.	.	.	.	.	.	.	.	.	.	.	.	.	.	.	.	.	.	.	.	.	.	.	.	.	.	.	.	.	.	.	.	.	.	.	.	.	.	.	.
7206_07.75	McAdam et al., 2012	Genotype 13	Peptide sequence type 9	.	.	.	.	.	.	.	.	.	.	.	.	.	.	.	.	.	.	.	.	.	.	.	.	.	.	.	.	.	.	.	.	.	.	.	.	.	.	.	.	.	.	.	.	.	.
7G_02	McAdam et al., 2012	Genotype 13	Peptide sequence type 9	.	.	.	.	.	.	.	.	.	.	.	.	.	.	.	.	.	.	.	.	.	.	.	.	.	.	.	.	.	.	.	.	.	.	.	.	.	.	.	.	.	.	.	.	.	.
9570_06.92	McAdam et al., 2012	Genotype 13	Peptide sequence type 9	.	.	.	.	.	.	.	.	.	.	.	.	.	.	.	.	.	.	.	.	.	.	.	.	.	.	.	.	.	.	.	.	.	.	.	.	.	.	.	.	.	.	.	.	.	.
DEN4415	McAdam et al., 2012	Genotype 13	Peptide sequence type 9	.	.	.	.	.	.	.	.	.	.	.	.	.	.	.	.	.	.	.	.	.	.	.	.	.	.	.	.	.	.	.	.	.	.	.	.	.	.	.	.	.	.	.	.	.	.
HAR24	McAdam et al., 2012	Genotype 13	Peptide sequence type 9	.	.	.	.	.	.	.	.	.	.	.	.	.	.	.	.	.	.	.	.	.	.	.	.	.	.	.	.	.	.	.	.	.	.	.	.	.	.	.	.	.	.	.	.	.	.
HU275	McAdam et al., 2012	Genotype 13	Peptide sequence type 9	.	.	.	.	.	.	.	.	.	.	.	.	.	.	.	.	.	.	.	.	.	.	.	.	.	.	.	.	.	.	.	.	.	.	.	.	.	.	.	.	.	.	.	.	.	.
S0385	AM990992.1	Genotype 16	Peptide sequence type 11	.	.	.	.	.	.	.	.	.	.	.	.	.	.	.	.	.	.	.	.	.	.	.	.	.	.	.	.	.	.	.	.	.	.	.	.	.	.	.	.	.	.	.	.	.	.
08BA02176	CP003808.1	Genotype 16	Peptide sequence type 11	.	.	.	.	.	.	.	.	.	.	.	.	.	.	.	.	.	.	.	.	.	.	.	.	.	.	.	.	.	.	.	.	.	.	.	.	.	.	.	.	.	.	.	.	.	.
CA-347	CP006044.1	Genotype 15	Peptide sequence type 10	.	.	.	.	.	.	.	.	.	.	.	.	.	.	.	.	.	.	.	.	.	.	.	.	.	.	.	.	.	.	.	.	.	.	.	.	.	.	.	.	.	.	.	.	.	.
MSHR1132	FR821777.2	Genotype 11	Peptide sequence type 7	.	.	.	.	.	.	.	.	.	.	.	.	.	C	.	.	.	.	.	.	.	.	T	.	.	.	.	.	.	.	T	.	.	.	.	.	T	.	.	.	.	A	G	.	.	A
[truncated: 914 more columns]

## Sheet: Sheet2
2395	CP007499.1
6850	CP006706.1
10388	HE579071.1
10497	HE579069.1
15532	HE579063.1
16035	HE579065.1
16125	HE579067.1
18341	HE579061.1
18412	HE579059.1
18583	HE579073.1
04-02981	CP001844.2
08BA02176	CP003808.1
11819-97	CP003194.1
25b_MRSA	CP010299.1
26b_MRSA	CP010298.1
27b_MRSA	CP010300.1
29b_MRSA	CP010295.1
31b_MRSA	CP010296.1
33b	CP010297.1
502A	CP007454.1
55/2053	CP002388.1
ATCC 25923	CP009361.1
Bmb9393	CP005288.1
CA15	CP007674.1
CA-347	CP006044.1
CN1	CP003979.1
COL	CP000046.1
DAR4145	CP010526.1
DSM 20231	CP011526.1
ECT-R 2	FR714927.1
ED133	CP001996.1
ED98	CP001781.1
FCFHV36	CP011147.1
FORC_001	CP009554.1
FPR3757	CP000255.1
Gv69	CP009681.1
H-EMRSA-15	CP007659.1
HO 5096 0412	HE681097.1
ISMMS1	CP007176.1
JH1	CP000736.1
JH9	CP000703.1
JKD6008	CP002120.1
JKD6159	CP002114.2
LGA251	FR821779.1
M013	CP003166.1
M121	CP007670.1
MRSA252	BX571856.1
MSHR1132	FR821777.2
MSSA476	BX571857.1
Mu3	AP009324.1
Mu50	BA000017.4
MW2	BA000033.2
N315	BA000018.3
NCTC 8325	CP000253.1
Newman	AP009351.1
NRS 100	CP007539.1
RF122	AJ938182.1
RKI4	CP011528.1
S0385	AM990992.1
SA268	CP006630.1
SA40	CP003604.1
SA957	CP003603.1
T0131	CP002643.1
TCH1516	CP000730.1
TCH60	CP002110.1
TW20	FN433596.1
UA-S391	CP007690.1
VC40	CP003033.1
XN108	CP007447.1
Z172	CP006838.1

## Sheet: Sheet3
2395	CP007499.1
6850	CP006706.1
10388	HE579071.1
10497	HE579069.1
15532	HE579063.1
16035	HE579065.1
16125	HE579067.1
18341	HE579061.1
18412	HE579059.1
18583	HE579073.1
75916	McAdam et al., 2012
01.7997.S	McAdam et al., 2012
03-00220	Holden et al., 2013
03-00397	Holden et al., 2013
03-01478	Holden et al., 2013
04-00608	Holden et al., 2013
04-00609	Holden et al., 2013
04-02314-1	Holden et al., 2013
04-02315-1	Holden et al., 2013
04-02981	CP001844.2
04-03100	Holden et al., 2013
04-03103	Holden et al., 2013
04-03111	Holden et al., 2013
05-01089	Holden et al., 2013
06-00896	Holden et al., 2013
06-01347	Holden et al., 2013
06-01396	Holden et al., 2013
06-01650	Holden et al., 2013
06-01686	Holden et al., 2013
06-01900	Holden et al., 2013
06-02400	Holden et al., 2013
06-02459	Holden et al., 2013
06-02751	Holden et al., 2013
07-00058	Holden et al., 2013
07-00059	Holden et al., 2013
07-00060	Holden et al., 2013
07-00061	Holden et al., 2013
07-00062	Holden et al., 2013
07-00063	Holden et al., 2013
07-00064	Holden et al., 2013
07-00309	Holden et al., 2013
07-00655	Holden et al., 2013
07-01319	Holden et al., 2013
07-01497	Holden et al., 2013
07-01744	Holden et al., 2013
07-01932	Holden et al., 2013
07-02088	Holden et al., 2013
07-02159	Holden et al., 2013
07-02389	Holden et al., 2013
07-02477	Holden et al., 2013
07-02789	Holden et al., 2013
07-02901	Holden et al., 2013
07-02986	Holden et al., 2013
07-02987	Holden et al., 2013
07-02988	Holden et al., 2013
07-02989	Holden et al., 2013
07-02990	Holden et al., 2013
07-02992	Holden et al., 2013
07-02994	Holden et al., 2013
07-02995	Holden et al., 2013
07-02996	Holden et al., 2013
07-02997	Holden et al., 2013
07-03135	Holden et al., 2013
07-03339	Holden et al., 2013
07-03341	Holden et al., 2013
07-03345	Holden et al., 2013
07-03346	Holden et al., 2013
07-03349	Holden et al., 2013
07-03351	Holden et al., 2013
07-03353	Holden et al., 2013
07-03354-2	Holden et al., 2013
07-03356	Holden et al., 2013
08-00602	Holden et al., 2013
08-01304	Holden et al., 2013
08-01482	Holden et al., 2013
08-01484	Holden et al., 2013
08-01485	Holden et al., 2013
08-01486	Holden et al., 2013
08-01488	Holden et al., 2013
08-01489	Holden et al., 2013
08-01490	Holden et al., 2013
08-01491	Holden et al., 2013
08-01492	Holden et al., 2013
08-01666	Holden et al., 2013
08-01667	Holden et al., 2013
08-01668	Holden et al., 2013
08-01670	Holden et al., 2013
08-01671	Holden et al., 2013
08-01673	Holden et al., 2013
08-01674	Holden et al., 2013
08BA02176	CP003808.1
09-00227	Kurt et al., 2013
09-00678	Holden et al., 2013
09-00683	Holden et al., 2013
09-00980	Holden et al., 2013
09-00981	Holden et al., 2013
09-00983	Holden et al., 2013
09-00984	Holden et al., 2013
09-00985	Holden et al., 2013
09-01244	Holden et al., 2013
09-02298	Kurt et al., 2013
10-00259	Kurt et al., 2013
10-00380	Kurt et al., 2013
10-01133	Kurt et al., 2013
11-02371	Kurt et al., 2013
11819-97	CP003194.1
1227_07.08	McAdam et al., 2012
1696_07.08	McAdam et al., 2012
1712_07.08	McAdam et al., 2012
1791_03.08	McAdam et al., 2012
1973_07.17	McAdam et al., 2012
2449_07.17	McAdam et al., 2012
2496_07.17	McAdam et al., 2012
2589_07.17	McAdam et al., 2012
25b_MRSA	CP010299.1
26b_MRSA	CP010298.1
27b_MRSA	CP010300.1
2880_07.25	McAdam et al., 2012
29b_MRSA	CP010295.1
31b_MRSA	CP010296.1
3366_99	McAdam et al., 2012
33b	CP010297.1
3841_07.33	McAdam et al., 2012
502A	CP007454.1
55/2053	CP002388.1
55_2053	McAdam et al., 2012
5806_98.83	McAdam et al., 2012
58-362	McAdam et al., 2012
58-424	McAdam et al., 2012
65-1322	McAdam et al., 2012
65-20	McAdam et al., 2012
66-1888	McAdam et al., 2012
6636_07.67	McAdam et al., 2012
6659_07.67	McAdam et al., 2012
68-397	McAdam et al., 2012
69-172	McAdam et al., 2012
69-412	McAdam et al., 2012
7206_07.75	McAdam et al., 2012
7G_02	McAdam et al., 2012
9570_06.92	McAdam et al., 2012
98-01618	Kurt et al., 2013
98-10618	Holden et al., 2013
98-26821	Holden et al., 2013
99St18131	Holden et al., 2013
A017934_97	McAdam et al., 2012
ARI1	Holden et al., 2013
ARI10	Holden et al., 2013
ARI11	Holden et al., 2013
ARI12	Holden et al., 2013
ARI26	Holden et al., 2013
ARI29	Holden et al., 2013
ARI31	Holden et al., 2013
ARI5	Holden et al., 2013
ATCC 25923	CP009361.1
Bmb9393	CP005288.1
C720	Holden et al., 2013
CA15	CP007674.1
CA-347	CP006044.1
CN1	CP003979.1
COL	CP000046.1
DAR4145	CP010526.1
DEN4415	McAdam et al., 2012
DSM 20231	CP011526.1
E1410	McAdam et al., 2012
ECT-R 2	FR714927.1
ED133	CP001996.1
ED98	CP001781.1
F902	Holden et al., 2013
FCFHV36	CP011147.1
FORC_001	CP009554.1
FPR3757	CP000255.1
Gv69	CP009681.1
H65	Holden et al., 2013
H914	Holden et al., 2013
HAR24	McAdam et al., 2012
H-EMRSA-15	CP007659.1
HO 5096 0412	HE681097.1
HU275	McAdam et al., 2012
ISMMS1	CP007176.1
JH1	CP000736.1
JH9	CP000703.1
JKD6008	CP002120.1
JKD6159	CP002114.2
LGA251	FR821779.1
M013	CP003166.1
M1015	McAdam et al., 2012
M1016	McAdam et al., 2012
M121	CP007670.1
M665	Holden et al., 2013
M810	Holden et al., 2013
M876	McAdam et al., 2012
M899	McAdam et al., 2012
MRSA252	BX571856.1
MSHR1132	FR821777.2
MSSA476	BX571857.1
Mu3	AP009324.1
Mu50	BA000017.4
MW2	BA000033.2
N315	BA000018.3
NCTC 8325	CP000253.1
Newman	AP009351.1
NL	Holden et al., 2013
NRS 100	CP007539.1
RF122	AJ938182.1
RKI4	CP011528.1
S0385	AM990992.1
SA268	CP006630.1
SA40	CP003604.1
SA957	CP003603.1
T0131	CP002643.1
T12N1	Tong et al., 2015
T12N24	Tong et al., 2015
T12N28	Tong et al., 2015
T178N3	Tong et al., 2015
T182N1	Tong et al., 2015
T183N2	Tong et al., 2015
T183N8	Tong et al., 2015
T188N1	Tong et al., 2015
T188N3	Tong et al., 2015
T192T3	Tong et al., 2015
T194N1	Tong et al., 2015
T194N4	Tong et al., 2015
T197N1	Tong et al., 2015
T197N3	Tong et al., 2015
T20N1	Tong et al., 2015
T20N2	Tong et al., 2015
T223A1	Tong et al., 2015
T225N1	Tong et al., 2015
T232N2	Tong et al., 2015
T232T1	Tong et al., 2015
T234N4	Tong et al., 2015
T249N3	Tong et al., 2015
T249T1	Tong et al., 2015
T270U1	Tong et al., 2015
T271C1	Tong et al., 2015
T271N4	Tong et al., 2015
T28C2	Tong et al., 2015
T301T2	Tong et al., 2015
T303N3	Tong et al., 2015
T322N2	Tong et al., 2015
T327N2	Tong et al., 2015
T330T1	Tong et al., 2015
T335A2	Tong et al., 2015
T358N1	Tong et al., 2015
T358N2	Tong et al., 2015
T35N2	Tong et al., 2015
T505	Holden et al., 2013
T65N2	Tong et al., 2015
T65N3	Tong et al., 2015
T69N1	Tong et al., 2015
T71N2	Tong et al., 2015
T71N3	Tong et al., 2015
T95N2	Tong et al., 2015
T99N5	Tong et al., 2015
TCH1516	CP000730.1
TCH60	CP002110.1
TPS3104	Stinear et al., 2014
TPS3105	Stinear et al., 2014
TPS3106	Stinear et al., 2014
TPS3132	Stinear et al., 2014
TPS3133	Stinear et al., 2014
TPS3134	Stinear et al., 2014
TPS3135	Stinear et al., 2014
TPS3136	Stinear et al., 2014
TPS3137	Stinear et al., 2014
TPS3138	Stinear et al., 2014
TPS3139	Stinear et al., 2014
TPS3140	Stinear et al., 2014
TPS3142	Stinear et al., 2014
TPS3144	Stinear et al., 2014
TPS3145	Stinear et al., 2014
TPS3146	Stinear et al., 2014
TPS3147	Stinear et al., 2014
TPS3148	Stinear et al., 2014
TPS3149	Stinear et al., 2014
TPS3150	Stinear et al., 2014
TPS3151	Stinear et al., 2014
TPS3152	Stinear et al., 2014
TPS3153	Stinear et al., 2014
TPS3154	Stinear et al., 2014
TPS3155	Stinear et al., 2014
TPS3156	Stinear et al., 2014
TPS3157	Stinear et al., 2014
TPS3158	Stinear et al., 2014
TPS3159	Stinear et al., 2014
TPS3160	Stinear et al., 2014
TPS3161	Stinear et al., 2014
TPS3162	Stinear et al., 2014
TPS3163	Stinear et al., 2014
TPS3164	Stinear et al., 2014
TPS3165	Stinear et al., 2014
TPS3166	Stinear et al., 2014
TPS3167	Stinear et al., 2014
TPS3168	Stinear et al., 2014
TPS3169	Stinear et al., 2014
TPS3171	Stinear et al., 2014
TPS3173	Stinear et al., 2014
TPS3174	Stinear et al., 2014
TPS3176	Stinear et al., 2014
TPS3177	Stinear et al., 2014
TPS3178	Stinear et al., 2014
TPS3179	Stinear et al., 2014
TPS3181	Stinear et al., 2014
TPS3182	Stinear et al., 2014
TPS3183	Stinear et al., 2014
TPS3184	Stinear et al., 2014
TPS3185	Stinear et al., 2014
TPS3186	Stinear et al., 2014
TPS3187	Stinear et al., 2014
TPS3188	Stinear et al., 2014
TPS3189	Stinear et al., 2014
TW20	FN433596.1
UA-S391	CP007690.1
VC40	CP003033.1
W449	Holden et al., 2013
WBG10049	McAdam et al., 2012
XN108	CP007447.1
Z172	CP006838.1
